# Supplementary material for: Comparative analysis of amphibian genomes: An emerging resource for basic and applied research
Source: Mol Ecol Resour. 2024 Oct 4;25(1):e14025. doi: 10.1111/1755-0998.14025 (PMC11646304; doi:10.1111/1755-0998.14025)
Supplement: Supplementary file 2 — Table S1: [file MEN-25-e14025-s001.xlsx]

## Sheet: Table S1 Genome information
Species	Order	Family	annotated	proteome	Assembly_Level	c_value	Karytope-chr-count	n_chr_goat	n_chr_assembly	chr-assembly	mitochondrial-assembly	per-gen-chrs	assembly-ID	year	Sex	Assembly_Stats_Total_Sequence_Length	Assembly_size_GB	genome_size_goat	Per_assembled	Assembly_Release_Date	Assembly_Stats_Contig_N50	Assembly_Stats_Scaffold_N50	Assembly_Sequencing_Tech	assemblyStrategy	Assembly_Submitter	BUSCO_Complete	BUSCO_Complete&Single	BUSCO_Complete&Duplicated	BUSCO_Fragmented	BUSCO_Missing	n_scaffolds	n_contigs	scaf_bp	contig_bp	gap_pct	scaf_N50	scaf_L50	ctg_N50	ctg_L50	scaf_N90	scaf_L90	ctg_N90	ctg_L90	scaf_max	ctg_max	scaf_n_gt50K	scaf_pct_gt50K	gc_avg	gc_std
Allobates femoralis	Anura	Aromobatidae	no	no	Scaffold	7.00391	12	12	0	no	no	0	GCA_033576535.1	2021	na	5324441157	5.32444	6953580000	76.6	unpublished	879094	625512048	PacBio; Hi-C	hybrid	Lauren_Oconnell	81.3748	78.5122	2.86252	5.96987	12.6554	6658	28368	5324441157	5322280175	0.041	625512048	4	879094	1609	632711182	3	1147460	1097	880767169	8142941	1097	98.209	0.45661	0.05457
Ambystoma mexicanum	Caudata	Ambystomatidae	soft masked	ncbi no	Chromosome	35.5	14	14	14	yes	yes	94.7665	GCA_002915635.3	2021	male	28206905576	28.2069	34719000000	81.2	2021-04-01	217996	1205706733	PacBio;_Illumina_NovaSeq;_Illumina_HiSeq	hybrid	Max_Planck_Society/University_of_Kentucky	66.064	63.6723	2.39171	14.9153	19.0207	27157	211437	28206905576	28203219823	0.013	1205706733	11	217996	35415	1526800552	2	771167	2081	1627016608	3285792	9536	98.139	0.46007	0.02873
Bombina bombina	Anura	Bombinatoridae	ncbi	refseq	Chromosome	11.3828	12	12	12	yes	yes	97.7275	GCA_027579735.1	2023	male	10019663791	10.0197	11134530000	90	2023-01-09	3759931	1241340601	PacBio_Sequel_I_CLR	long-single	Vertebrate_Genomes_Project	83.6158	79.7928	3.82298	6.83616	9.54802	2468	9447	10019681242	9820783065	1.985	1241340601	4	3759931	737	1450603269	2	7409196	205	1601664463	24459601	1376	99.643	0.3898	0.02539
Bombina variegata	Anura	Bombinatoridae	soft masked	ncbi no	Scaffold	9.15625	12	12	0	no	yes	0	GCA_905336975.1	2021	na	4679106955	4.67911	8958480000	52.2	2021-03-21	1857	2005	A simple contig-level genome assembly of Bombina v. variegata using reads from 350bp and 550bp insert libraries	short-single	Institute of Vertebrate Biology, CAS	13.032	12.7495	0.282486	17.0056	69.9623	4065339	4314927	4679106955	4652739186	0.564	2005	640625	1857	680894	2227	549910	2052	589394	69774	60488	1	0.001	0.37583	0.0608
Bufo bufo	Anura	Bufonidae	ncbi	refseq	Chromosome	6.60156	11	11	11	yes	yes	98.9217	GCA_905171765.1	2021	na	5044744194	5.04474	6454800000	78.2	2021-01-28	3959750	635713434	64x PacBio data 10X Genomics Chromium data, BioNano data, and Arima Hi-C data	hybrid	Wellcome_Sanger_Institute	90.113	88.5311	1.58192	3.16384	6.72316	1307	5502	5044762059	5034883801	0.196	635713434	4	3959750	350	707956555	3	4761566	267	843366180	23035304	258	99.46	0.44492	0.03356
Bufo gargarizans	Anura	Bufonidae	ncbi	refseq	Chromosome	5.60156	11	11	11	yes	yes	96.2128	GCA_014858855.1	2020	female	4545465442	4.54547	5476800000	83	2020-10-21	1738317	539822115	PacBio_Sequel	long-single	Chengdu_Institute_of_Biology	86.742	83.4087	3.33333	3.46516	9.79284	747	4620	4545465442	4464011073	1.792	539822115	4	1738317	749	539822115	4	1801452	701	759857066	14328653	689	99.956	0.44373	0.02837
Dendropsophus ebraccatus	Anura	Hylidae	no	no	Chromosome	2.36914	15	15	15	yes	no	94.144	GCA_027789765.1	2023	female	2214937069	2.21494	2317860000	95.6	2023-01-13	8808153	153439414	PacBio_Sequel_I_CLR;_10X_Gemonics_linked_reads;_Bionano_Genomics_DLS;_Arima_Genomics_Hi-C_v1;_Illumina_WGS_on_parents	hybrid	Vertebrate_Genomes_Project	91.3748	89.5857	1.78908	2.59887	6.02637	2200	3003	2214937069	2208244125	0.302	153439414	6	8808153	65	79427467	14	761973	351	234432908	53828024	975	98.514	0.43966	0.06433
Discoglossus pictus	Anura	Alytidae	no	no	Chromosome	5.25	14	14	14	yes	yes	95.7178	GCA_027410445.1	2022	female	3872581802	3.87258	5134500000	75.4	2022-12-28	3043591	453717995	PacBio_Sequel_I_CLR;_10X_Gemonics_linked_reads;_Bionano_Genomics_DLS;_Arima_Genomics_Hi-C_v1	hybrid	Vertebrate_Genomes_Project	92.0527	90.339	1.71375	2.25989	5.68738	1318	4999	3872602052	3810206057	1.611	453717995	4	3043591	313	403841680	5	2552872	400	567555107	29500793	612	99.441	0.39523	0.04409
Eleutherodactylus coqui	Anura	Eleutherodactylidae	uc_berkely	genbank	Chromosome	3.88086	13	13	13	yes	no	63.8751	GCA_019857665.1	2021	male	2789347782	2.78935	3794640000	73.5	2021-09-16	10856	109467076	Illumina_HiSeq;_Illumina_NextSeq	short-single	University of California, Berkeley	79.1149	78.2674	0.847458	8.04143	12.8437	105233	480031	2789347782	2367745337	15.115	109467076	8	10856	54725	105542	1569	2034	245710	319300831	249570	3949	83.113	0.43459	0.04762
Engystomops pustulosus	Anura	Leptodactylidae	uc_berkely	genbank	Chromosome	2.41992	11	11	11	yes	no	75.2735	GCA_019512145.1	2021	female	2555516698	2.55552	2366760000	108	2021-08-10	305357	172109237	Illumina_HiSeq;_Illumina_NextSeq;_PacBio_Sequel	hybrid	University of California, Berkeley	75.4802	73.2957	2.18456	9.00188	15.5179	108304	125761	2555516698	2545793760	0.38	172109237	6	305357	2139	81032	1270	34915	9962	322686622	3462994	2074	86.057	0.42516	0.05005
Gastrophryne carolinensis	Anura	Microhylidae	no	no	Chromosome	4.87109	11	11	11	yes	yes	98.0187	GCA_027917425.1	2023	na	4336248441	4.33625	4762860000	91	2023-01-18	4962642	489283037	PacBio_Sequel_II_HiFi;_Arima_Hi-C_v2	hybrid	Vertebrate_Genomes_Project	90.0565	88.7571	1.29944	2.69303	7.25047	1002	2747	4336248441	4335899441	0.008	489283037	4	4962642	248	489283037	4	5026302	244	660159871	31750250	374	99.647	0.46776	0.0605
Geotrypetes seraphini	Gymnophiona	Dermophiidae	ncbi	genbank no	Chromosome	4.69141	19	19	19	yes	yes	99.8457	GCA_902459505.2	2021	na	3779413726	3.77941	4586820000	82.4	2021-04-24	20656571	272612222	67x PacBio data, 28x 10X Genomics Chromium data, BioNano data and 20x Dovetail Hi-C data	hybrid	Wellcome_Sanger_Institute	91.3936	89.4915	1.90207	2.97552	5.63089	164	597	3779430017	3773927304	0.146	272612222	5	20656571	53	260396842	6	17207100	66	550518975	104402355	53	99.924	0.43238	0.05239
Glandirana rugosa	Anura	Ranidae	soft masked	genbank no	Scaffold	8.14844	13	13	0	no	no	0	GCA_018402905.1	2021	na	7628398632	7.6284	7970700000	95.7	2021-03-18	11002	747629	Illumina_NovaSeq_6000;_Illumina_HiSeq_2500	short-single	Celluler_Biology_Section	79.6234	77.8154	1.80791	8.51224	11.8644	561726	1440004	7628398632	6799639903	10.864	747629	2634	11002	172788	1404510	995	17230	81261	6934337	159985	14786	87.5	0.44173	0.0617
Hyalinobatrachium fleischmanni	Anura	Centrolenidae	no	no	Scaffold	3.27539	10	10	0	no	no	0	Dryad access: https://doi.org/10.5061/dryad.fttdz0913	2021	na	4043031970	4.04303	3202950000	126.2	unpublished	10459	295403634	PacBio; Hi-C	hybrid	Lauren_Oconnell	66.2712	63.3145	2.95669	14.2938	19.435	227850	688697	4043031970	3584655190	11.337	295403634	6	10459	90550	295403634	6	7739	130037	447662310	2110356	954	80.475	0.44503	0.06011
Hyla sarda	Anura	Hylidae	ncbi	genbank	Chromosome	4.41016	na	12	13	yes	yes	90.4832	GCA_029499605.1	2023	female	4142159359	4.14216	4312979999	96	2023-04-07	3809262	384967061	PacBio_Sequel_II_HiFi, Hi-C	hybrid	Vertebrate_Genomes_Project	88.9642	87.7024	1.26177	3.14501	7.89077	3474	5771	4142159359	4141700132	0.011	384967061	5	3809262	271	384967061	5	3532112	291	620771670	41226019	2084	99.031	0.43895	0.05398
Hymenochirus boettgeri	Anura	Pipidae	uc_berkely	genbank	Chromosome	2.42969	12	12	9	yes	yes	82.5302	GCA_019447015.1	2021	female	3210867089	3.21087	2376540000	135.1	2021-08-05	783846	293320900	Illumina_HiSeq;_PacBio_Sequel	hybrid	University of California, Berkeley	87.3823	85.7815	1.60075	4.08663	8.53107	25835	42213	3210867089	3206766425	0.128	293320900	5	783846	956	275910228	7	356838	1982	414945133	10571162	1976	92.768	0.39506	0.0431
Leptobrachium ailaonicum	Anura	Megophryidae	soft masked	genbank no	Chromosome	2.78906	13	13	13	yes	no	98.2219	GCA_018994145.1	2021	male	3535795546	3.5358	2728620000	129.6	2021-06-24	821125	412424790	PacBio_Sequel	long-single	Center_for_Ecological_and_Environmental_Sciences	81.7891	80	1.78908	5.31073	12.9002	5370	15899	3535795546	3530531029	0.149	412424790	4	821125	1180	359321214	5	606760	1719	592710058	9978207	38	98.525	0.43681	0.04003
Leptobrachium leishanense	Anura	Megophryidae	soft masked	ensembl	Chromosome	2.78906	13	13	13	yes	yes	93.3391	GCA_009667805.1	2019	male	3549060464	3.54906	2728620000	130.1	2019-11-19	1946319	394693044	PacBio_RSII, Hi-C	hybrid	Central_China_Normal_University	89.548	86.9868	2.56121	3.16384	7.28814	5302	8584	3549060464	3548732264	0.009	394693044	4	1946319	489	344666308	5	1390588	717	565846077	14150325	1557	97.424	0.43741	0.04458
Leptodactylus fallax	Anura	Leptodactylidae	no	no	Scaffold	3.21289	na	11	0	no	no	0	GCA_947044405.1	2022	na	2510271426	2.51027	3141825000	79.9	2022-10-08	4630249	4630249	ONT	long-single	IBE_(Institut_de_Biologia_Evolutiva)	90.452	89.322	1.12994	2.78719	6.76083	3509	3526	2510271426	2510270752	0	4630249	157	4630249	157	1043033	542	1043033	542	25600441	25600441	1698	99.334	0.41911	0.06094
Limnodynastes dumerilii	Anura	Limnodynastidae	soft masked	genbank no	Scaffold	3.25	11	11	0	no	no	0	GCA_011038615.1	2020	female	2378679715	2.37868	3178500000	74.8	2020-02-28	10550	286041	Illumina_HiSeq	short-single	Kunming_Institute_of_Zoology	79.096	77.7778	1.31827	8.41808	12.4859	520896	739331	2378679715	2136946809	10.162	286041	2127	10550	58113	2136	42835	1292	259880	3755936	94466	7534	79.649	0.40952	0.06972
Lithobates catesbeianus	Anura	Ranidae	bc_cancer_agency	genbank	Scaffold	7.5	13	13	0	no	yes	0	GCA_002284835.2	2017	male	6250335504	6.25034	7335000000	85.2	2017-09-01	5415	39368	Illumina_HiSeq;_Illumina_MiSeq	short-single	BC_Cancer_Agency	44.049	42.9379	1.11111	20.904	35.0471	1544635	2038176	6250353185	5526298432	11.584	39363	31248	5994	230996	79590	13652	8495	144310	1375273	115571	24378	45.128	0.43138	0.05464
Lithobates sylvaticus	Anura	Ranidae	no	no	Chromosome	5.82812	13	13	13	yes	no	98.8	GCA_028564925.1	2023	female	5150352190	5.15035	5701740000	90.3	2023-02-09	2498674	611110003	CLR;_Bionano_DLS;_Arima_HiC	hybrid	G10K	85.4426	82.9567	2.48588	4.7646	9.79284	4861	18246	5150352190	5144225848	0.119	611110003	4	2498674	499	611110003	4	3270384	350	792190486	23479923	31	99.113	0.43909	0.03701
Mantella aurantiaca	Anura	Mantellidae	no	no	Scaffold	4.80078	13	13	0	no	no	0	PRJNA974478	2021	na	3408713182	3.40871	4694400000	72.6	unpublished	14079	324858836	PacBio; Hi-C	hybrid	Lauren_Oconnell	58.5687	57.6083	0.960452	14.7834	26.6478	135214	559986	3408713182	2914838802	14.489	324858836	5	14079	50384	171551560	6	5146	132025	506919884	282707	343	89.75	0.40323	0.06246
Microcaecilia unicolor	Gymnophiona	Siphonopidae	ncbi	genbank no	Chromosome	13.9531	na	12	14	yes	yes	97.0573	GCA_901765095.2	2021	na	4685923413	4.68592	13643100000	34.3	2021-04-24	3661507	376147139	53x PacBio data, 52x coverage 10X Genomics Chromium data, BioNano data and 25x coverage Arima Hi-C data	hybrid	Wellcome_Sanger_Institute	90.8851	87.6271	3.258	3.4275	5.68738	1081	3530	4685939421	4638502143	1.012	376147139	4	3661507	366	376147139	4	3972511	321	772932187	33608330	912	99.878	0.44013	0.02007
Nanorana parkeri	Anura	Dicroglossidae	ncbi	refseq	Scaffold	4.14844	13	13	0	no	yes	0	GCA_000935625.1	2015	female	2053849526	2.05385	4058700000	50.6	2015-03-02	32798	1069101	Illumina_Genome_Analyzer_II	short-single	BGI-Shenzhen	90.3955	89.2467	1.14878	3.87947	5.72505	25187	147512	2053849526	1977771384	3.704	1069101	546	32798	17994	211726	2104	8098	63325	8606022	249172	3452	97.573	0.42547	0.07632
Oophaga pumilio	Anura	Dendrobatidae	soft masked	genbank no	Scaffold	8.95312	10	10	0	no	no	0	GCA_009801035.1	2019	na	3493380730	3.49338	8753100000	39.9	2019-12-27	5836	77984	Illumina_HiSeq	short-single	University of California, Berkeley	67.5706	66.8362	0.734463	13.8795	18.5499	125383	637067	3493380730	2234258219	36.043	77984	11650	5836	111968	56645	17690	1617	389533	1529977	109226	20393	65.588	0.42087	0.04007
Oophaga sylvatica	Anura	Dendrobatidae	no	no	Scaffold	8.95312	na	10	0	no	no	0	GCA_033576555.1	2021	na	5186618070	5.18662	8753100000	59.3	unpublished	97802	571702597	PacBio; Hi-C	hybrid	Lauren_Oconnell	53.4652	52.7119	0.753296	12.354	34.1808	15287	71946	5186618070	5180952609	0.109	571702597	4	97802	16530	609068981	3	114648	12337	994564307	849520	5124	94.523	0.44551	0.03613
Pelobates cultripes	Anura	Pelobatidae	csic	no	Chromosome	4.21484	13	13	14	yes	no	98.6484	GCA_933207985.1	2023	na	3094940563	3.09494	4122270000	75.1	2023-06-09	130439	330123935	Illumina, Nanopore and Hi-C sequencing	hybrid	The_Spanish_National_Research_Council_(CSIC)	87.7401	85.2166	2.52354	3.84181	8.41808	3574	68502	3094940563	3088447659	0.21	330123935	5	130439	6456	158080380	7	74729	12543	427870202	1405187	140	98.978	0.40657	0.0497
Phrynoglossus myanhessei	Anura	Dicroglossidae	no	no	Contig	4.31641	na	13	0	no	no	0	GCA_022657655.1	2022	male	1829122027	1.82912	4058700000	45.1	2022-03-21	1468	na	Illumina_NovaSeq	short-single	LOEWE_Centre_for_Translational_Biodiversity_Genomics_(LOEWE-TBG)	8.96422	8.85122	0.112994	14.7834	76.2524	1446664	1446664	1829122027	1829122027	0	1468	374416	1468	374416	653	1127154	653	1127154	21503	21503	0	0	0.41071	0.05132
Phyllomedusa bahiana	Anura	Hylidae	no	no	Contig	6.66406	13	26	0	no	no	0	GCA_025379985.1	2022	male	4741016426	4.74102	6518370000	72.7	2022-09-23	78483	na	PacBio_Sequel	long-single	CIBIO_-_Centro_de_Investigacao_em_Biodiversidade_e_Recursos_Geneticos	53.936	53.0885	0.847458	15.5179	30.5461	109372	109372	4741016426	4741016426	0	78483	17177	78483	17177	87291	14479	87291	14479	821677	821677	30393	67.465	0.43481	0.03913
Pipa carvalhoi	Anura	Pipidae	no	no	Contig	2.42969	10	10	0	no	no	0	GCA_021901965.1	2022	male	1192124124	1.19212	2376540000	50.2	2022-02-03	1968	na	Illumina_MiSeq	short-single	Federal_University_of_Parana	11.8079	11.7137	0.094162	16.0829	72.1092	830118	830118	1192124124	1192124124	0	1968	145463	1968	145463	622	615941	622	615941	43471	43471	0	0	0.38162	0.04902
Pipa parva	Anura	Pipidae	soft masked	genbank no	Scaffold	2.42969	15	15	0	no	no	0	GCA_019650415.1	2021	female	1370893480	1.37089	2376540000	57.7	2021-08-17	6215	7189	Illumina_HiSeq	short-single	University_of_California	26.7232	26.3465	0.376648	25.0659	48.2109	283592	349777	1370893480	1362719881	0.596	7189	55283	6215	63310	2128	192284	1829	221096	79897	76546	58	0.242	0.37696	0.03266
Platyplectrum ornatum	Anura	Limnodynastidae	soft masked	genbank no	Scaffold	2.43164	12	11	0	no	no	0	GCA_016617825.1	2021	na	1065311793	1.06531	2273850000	46.9	2021-01-12	4707	27267	Illumina_HiSeq;_Oxford_Nanopore_MinION	hybrid	Kent_State_Universirt	43.4463	42.9379	0.508475	18.7006	37.8531	148035	238568	1065311793	796365731	25.246	27267	9283	4703	39379	1854	68132	1413	170305	480735	137953	3886	31.573	0.39229	0.0493
Pleurodeles waltl	Caudata	Salamandridae	max_planck	no	Chromosome	21.4062	12	12	12	yes	yes	99.6097	GCA_026652325.1	2022	female	20300781645	20.3008	20929200000	97	2022-12-05	45590032	1237754594	PacBio_Sequel;_Illumina_NovaSeq	hybrid	The_Max_Planck_Institute_of_Molecular_Cell_Biology_and_Genetics	84.8211	82.4859	2.33522	7.21281	7.9661	267	1189	20300798037	20300464995	0.002	1237754594	7	45590032	125	1780139804	2	141255254	13	1917772152	222933365	196	99.988	0.45945	0.09538
Pseudophryne corroboree	Anura	Myobatrachidae	ncbi	genbank no	Chromosome	8.75	12	12	12	yes	no	92.3081	GCA_028390025.1	2023	male	8872758793	8.87276	8557500000	103.7	2023-02-06	6819095	846894890	PacBio_Sequel_II_HiFi;_Bionano_Genomics_DLS;_Arima_Hi-C_v2	hybrid	Vertebrate_Genomes_Project	87.8531	86.3277	1.52542	4.40678	7.74011	3127	5826	8872758793	8851546336	0.239	846894890	5	6819095	353	1055985148	2	12849285	107	1251518389	49049723	2374	99.716	0.45661	0.05554
Pyxicephalus adspersus	Anura	Pyxicephalidae	soft masked	genbank no	Chromosome	1.40039	13	13	14	yes	yes	98.5358	GCA_004786255.1	2019	female	1563367516	1.56337	1369200000	114.2	2019-04-17	30445	157522388	Illumina_HiSeq_X	short-single	University_of_Connecticut	87.9284	86.7985	1.12994	4.04896	8.0226	5411	117078	1563367516	1398954963	10.517	157522388	5	30445	12581	65322541	12	5402	52301	194782655	417216	18	98.553	0.38301	0.04261
Rana kukunoris	Anura	Ranidae	no	genbank no	Chromosome	5.33984	12	12	12	yes	no	92.757	GCA_029574335.1	2023	male	4830730561	4.83073	5222520000	92.5	2023-04-09	1704296	547819331	PacBio_Sequel;_Illumina_HiSeq	short-single	Anhui_University	89.1525	85.8569	3.29567	3.29567	7.55179	2983	6555	4830730561	4830373361	0.007	547819331	4	1704296	817	547819331	4	1928473	670	745286092	11379543	2755	99.801	0.4441	0.02966
Rana muscosa	Anura	Ranidae	no	genbank no	Chromosome	5.33984	13	13	13	yes	no	85.6274	GCA_029206835.1	2023	na	10160103425	10.1601	5222520000	194.5	2023-03-14	4644276	938497014	PacBio	long-single	Pacific_Biosciences	89.1902	87.3823	1.80791	3.72881	7.08098	5628	9672	10160103425	10159702839	0.004	938497014	5	4644276	569	1263181053	2	10685592	143	1303299537	29376994	3161	99.082	0.45635	0.03521
Rana temporaria	Anura	Ranidae	ncbi	refseq	Chromosome	4.48828	13	13	13	yes	yes	98.2575	GCA_905171775.1	2021	na	4111422596	4.11142	4391220000	93.6	2021-01-28	6264810	481763206	63x PacBio data, 10X Genomics Chromium data, BioNano data, and Arima Hi-C data	hybrid	Wellcome_Sanger_Institute	90.7156	88.9454	1.77024	2.33522	6.94915	555	2412	4111445260	4085251226	0.637	481763206	4	6264810	196	481763206	4	5726230	214	690654357	39532736	249	99.788	0.4415	0.04562
Ranitomeya imitator	Anura	Dendrobatidae	no	genbank no	Scaffold	8.95312	na	9	0	no	no	0	GCA_958301615.1	2023	na	6023662647	6.02366	8753100000	68.8	2023-07-19	308637	389727	PacBio_Sequel_II	long-single	university_of_houston	97.4953	62.3917	35.1036	0.960452	1.54426	79800	83600	6023662647	6023318721	0.006	389727	3830	308637	4792	612338	2057	490846	2568	5545867	4395411	16190	80.883	0.44375	0.03523
Rhinatrema bivittatum	Gymnophiona	Rhinatrematidae	ncbi	genbank no	Chromosome	9.07031	na	14	19	yes	yes	97.3555	GCA_901001135.2	2021	na	5319222779	5.31922	8872905000	59.9	2021-04-24	3216284	486875112	43x PacBio data, 41x coverage 10X Genomics Chromium data, BioNano data, and 39x coverage Hi-C data	hybrid	Wellcome_Sanger_Institute	91.5819	89.2844	2.29755	3.27684	5.14124	1330	4901	5319239186	5285283346	0.638	486875112	4	3216284	489	595904407	3	3899974	349	839681426	16348592	976	99.836	0.44398	0.02977
Rhinella marina	Anura	Bufonidae	soft masked	genbank no	Contig	4.76172	11	11	0	no	yes	0	GCA_900303285.1	2018	female	2551760146	2.55176	4655280000	54.8	2018-03-26	167498	na	Pacific Biosciences RS II and short-read Illumina HiSeq X	hybrid	UNIVERSITY_OF_NEW_SOUTH_WALES	85.8945	83.9736	1.9209	4.7646	9.34087	31391	31391	2551760146	2551760053	0	167498	3374	167498	3374	41041	14742	41041	14742	3525316	3525316	12087	79.45	0.43229	0.0216
Scaphiopus couchii	Anura	Scaphiopodidae	soft masked	genbank no	Scaffold	1.07031	13	13	0	no	no	0	GCA_009364435.1	2019	male	484148731	0.484149	1046460000	46.3	2019-10-28	362	362	Illumina_NextSeq	short-single	University_of_Southern_California	0.696798	0.696798	0	5.87571	93.4275	1378905	1378914	484148731	484148449	0	362	463497	362	463497	225	1152011	225	1152007	2607	2607	0	0	0.40441	0.0621
Scaphiopus holbrookii	Anura	Scaphiopodidae	soft masked	genbank no	Scaffold	1.40039	13	13	0	no	yes	0	GCA_009364455.1	2019	male	710849620	0.71085	1369200000	51.9	2019-10-28	514	514	Illumina_NextSeq	short-single	University_of_Southern_California	2.59887	2.50471	0.094162	9.56685	87.8343	1509266	1509291	710849620	710848751	0	514	449758	514	449758	273	1220908	273	1220902	4856	4856	0	0	0.40148	0.06035
Spea bombifrons	Anura	Pelobatidae	ncbi_refseq	genbank no	Chromosome	1.23535	13	13	13	yes	no	99.9852	GCA_027358695.2	2022	female	987655159	0.987655	1207830000	81.8	2022-12-27	21170366	114150385	PacBio_Sequel_II_HiFi;_Bionano_Genomics_DLS;_Arima_Hi-C	hybrid	Vertebrate_Genomes_Project	91.9586	91.0546	0.903955	2.01507	6.02637	17	119	987655159	983832516	0.387	114150385	4	21170366	10	38385806	11	4012385	48	165483513	90256550	14	99.992	0.40448	0.079
Spea hammondii	Anura	Pelobatidae	no	genbank no	Scaffold	1.44531	13	13	0	no	no	0	GCA_029215755.1	2023	na	1155539324	1.15554	1413210000	81.8	2023-03-14	14335781	120842655	Illumina_NovaSeq;_PacBio_Sequel_IIe;_Dovetail_OmniC	hybrid	UCLA	91.5066	90.4896	1.01695	2.33522	6.15819	351	541	1155539324	1155520324	0.002	120842655	4	14335781	25	30294752	13	1121360	135	188005797	46956032	279	99.798	0.40896	0.074
Spea multiplicata	Anura	Pelobatidae	soft masked	genbank no	Scaffold	1.33984	13	13	0	no	no	0	GCA_009364415.1	2019	male	1075972709	1.07597	1310520000	82.1	2019-10-28	30692	71513	PacBio_Sequel	long-single	University_of_Southern_California	76.5913	70.9416	5.64972	10.6591	12.7495	49736	74867	1075972709	1073446181	0.235	71513	1464	30692	8388	7951	22435	6180	41494	60603006	401788	2729	56.914	0.39987	0.04535
Staurois parvus	Anura	Ranidae	east_carolina_university	genbank no	Scaffold	6.58203	na	13	0	no	no	0	GCA_951230385.1	2023	na	3982222951	3.98222	6244530000	63.8	2023-05-08	611229	627725	PacBio_Sequel_II	long-single	EAST_CAROLINA_UNIVERSITY	84.3879	83.4275	0.960452	5.89454	9.71751	22068	22402	3982222951	3982189551	0.001	627725	1774	611229	1826	570913	2035	554308	2093	4810107	4810107	9799	95.32	0.42515	0.05062
Xenopus borealis	Anura	Pipidae	no	genbank no	Chromosome	3.56055	18	18	18	yes	?	96.1297	GCA_024363595.1	2022	na	2747450723	2.74745	3481680000	78.9	2022-07-22	21213	143989302	Illumina_HiSeq	short-single	University_of_California	86.6102	54.9341	31.6761	4.85876	8.53107	23435	255128	2747450723	2195286711	20.097	143989302	8	21213	25746	125725363	14	3615	120986	230775509	363050	268	97.354	0.38651	0.04418
Xenopus laevis	Anura	Pipidae	ncbi	ncbi gbff, refseq	Chromosome	3.15039	18	18	18	yes	yes	99.9683	GCA_017654675.1	2021	female	2742451793	2.74245	3080700000	89	2021-04-12	22451507	155250555	PacBio_RSII	long-single	International_Xenopus_Sequencing_Consortium	95.951	47.7589	48.1921	0.640301	3.40866	54	715	2742451793	2740777075	0.061	155250555	8	22451507	35	132731175	14	9086427	88	233740091	74371965	23	99.978	0.39336	0.03969
Xenopus tropicalis	Anura	Pipidae	ncbi	ncbi, refseq	Chromosome	1.74023	15	10	10	yes	yes	99.8647	GCA_000004195.4	2019	female	1451283599	1.45128	1701720000	85.3	2019-11-14	14634335	153961319	PacBio_Sequel;_Illumina_HiSeq	hybrid	University_of_California_Berkeley	94.4444	93.4087	1.03578	0.960452	4.5951	166	850	1451283599	1448444368	0.196	153961319	5	14634335	32	91218944	9	1924154	133	217471166	55860864	22	99.915	0.40725	0.0742
[truncated: 2 more columns]

## Sheet: Table S2. Number of repeats
Species	Length_bp	GC_level	Bases_masked	%Bases_masked	Retroelements	SINEs:	Penelope	LINEs:	CRE/SLACS	L2/CR1/Rex	R1/LOA/Jockey	R2/R4/NeSL	RTE/Bov-B	L1/CIN4	LTR_elements:	BEL/Pao	Ty1/Copia	Gypsy/DIRS1	Retroviral	DNA_transposons	hobo-Activator	Tc1-IS630-Pogo	En-Spm	MuDR-IS905	PiggyBac	Tourist/Harbinger	Other	Rolling-circles	Unclassified:	Total_interspersed_repeats:	Small_RNA:	Satellites:	Simple_repeats:	Low_complexity:
allobates_femoralis	5324441157	0.4566	3914333492	0.7352	1149978	24198	142534	688763	0	286074	0	5289	37125	216476	437017	8244	13714	301014	34456	1500181	288121	1090816	0	0	23923	60679	0	43292	10125197	0	11766	9184	589207	66719
ambystoma_mexicanum	28206905576	0.4601	18591979418	0.6591	9427699	682634	311867	4597817	0	2571265	12604	0	577628	1063538	4147248	2171	15049	2721663	1173798	1644303	321021	9366	0	0	3337	815910	0	220126	23995922	0	103825	3886	1707989	277818
bombina_bombina	10019681242	0.3898	6970025785	0.6956	2916295	76019	676062	1448503	0	295770	0	0	2297	471049	1391773	2383	2696	1197741	137819	1114241	243279	525625	0	0	9492	256781	0	19711	11222499	0	11133	2881	1824684	211139
bombina_variegata	4679106955	0.3758	2701223781	0.5773	2194424	19317	460103	1212045	0	301037	0	2245	0	447213	963062	1108	0	875741	42057	806413	383598	352067	0	0	6080	15844	0	292	10437572	0	3436	4838	1061718	140201
bufo_bufo	5044762059	0.4449	3880212644	0.7692	1187036	25959	207792	596024	0	194708	0	0	3315	173341	565053	26467	1113	420942	40500	1542415	614270	822905	0	0	71417	8167	0	1265	8956095	0	91059	8638	471381	49593
bufo_gargarizans	4545465442	0.4437	3359901253	0.7392	908408	59183	151826	495715	0	167977	0	0	2675	162584	353510	19657	1874	229167	35999	1460762	541821	775647	0	0	73949	10060	4578	194	8214016	0	37244	15460	430266	47802
dendropsophus_ebraccatus	2214937069	0.4397	1309094263	0.591	360070	5559	52375	240626	0	115572	0	0	17241	53777	113885	270	0	83327	2278	522413	85873	305479	0	0	80071	5605	2303	1502	5327251	0	23014	3407	471462	41016
discoglossus_pictus	3872602052	0.3952	2482328989	0.641	1086736	68892	94419	882797	0	323439	0	0	270772	192460	135047	0	1219	61922	29032	710392	112920	529222	0	0	3603	10532	0	82797	6238514	0	49410	24310	898935	92962
eleutherodactylus_coqui	2789347782	0.4346	1477293842	0.5296	581811	34203	41463	419195	0	233551	0	3082	25105	112339	128413	1098	0	65516	24425	706640	152726	502314	0	0	2947	11029	0	42949	6425160	0	24750	0	228676	25404
engystomops_pustulosus	2555516698	0.4252	1317674580	0.5156	451344	20929	73029	277799	0	133097	0	0	886	59986	152616	903	262	78233	10252	686399	193096	483432	0	0	6479	1454	0	805	4776222	0	34972	6736	351158	45141
gastrophryne_carolinensis	4336248441	0.4678	3085897685	0.7117	1173681	45271	81373	460161	0	206233	2533	0	2163	159603	668249	1985	20235	623685	18541	721545	256494	216337	0	0	5627	210792	0	17449	7147350	0	33789	0	528752	52298
geotrypetes_seraphini	3779430017	0.4324	2691567902	0.7122	2710512	261686	84598	2100855	0	1710480	551	7765	28247	267875	347971	27025	0	274133	40908	1243712	759629	430665	0	0	3260	2329	0	136228	6915273	0	13375	0	352693	61590
glandirana_rugosa	7628398632	0.4417	4770545120	0.6254	1861572	11083	209020	1180731	0	308575	0	0	16945	632331	669758	8082	11228	477285	50639	2489358	1169056	1188043	0	0	76104	25289	0	3510	12393771	0	6036	13717	918977	128985
hyalinobatrachium_fleischmanni	4043031970	0.445	2471133391	0.6112	709815	28002	86525	375625	0	207762	0	533	4198	75933	306188	1229	5361	172693	34371	1056887	458177	521660	0	0	7871	10822	0	2910	7455720	0	26933	19604	419730	43507
hyla_sarda	4142159359	0.439	2935103941	0.7086	855919	135767	220861	446517	0	124939	0	0	0	81159	273635	812	2752	231739	12212	2017803	332903	1633642	0	0	44443	1378	0	14044	6690398	0	80106	3408	773999	65114
hymenochirus_boettgeri	3210867089	0.3951	1661859322	0.5176	1056500	4312	296240	772128	0	396301	0	0	4937	70658	280060	3333	0	138789	62672	343900	59908	245248	0	0	2503	6017	0	38621	6497532	0	885	33638	488464	51584
leptobrachium_ailaonicum	3535795546	0.4368	2387284715	0.6752	1282237	19716	41178	839557	0	663935	0	467	6998	126783	422964	11911	4466	163886	18899	1010448	509876	317446	0	0	64813	9623	0	21809	6061207	0	32601	2221	479516	51183
leptobrachium_leishanense	3549060464	0.4374	2487881097	0.701	1135299	22022	79474	821485	0	592926	0	451	8665	139969	291792	12883	3258	142353	118375	964443	484653	370034	0	0	61082	18113	0	9863	5804303	0	3010	13192	400241	50954
leptodactylus_fallax	2510271426	0.4191	1595304133	0.6355	456611	10441	47291	291160	0	169793	0	0	0	71460	155010	3547	1819	91869	11167	721895	206998	486992	0	0	8941	2582	0	930	5014322	0	7101	1483	445200	41141
limnodynastes_dumerilii	2378679715	0.4095	1098194653	0.4617	577325	6104	88725	410568	0	227874	0	0	0	91632	160653	542	1091	84587	12483	388066	193748	129909	0	0	0	29793	0	114243	5255050	0	1665	1883	511156	63499
lithobates_catesbeianus	6250353185	0.4314	3901056041	0.6241	1653762	19857	196337	1024656	0	332750	0	2191	2214	481477	609249	14890	10298	405573	70015	2568953	945516	1354539	0	0	103362	145056	0	3248	11369777	0	0	5722	765807	110426
lithobates_sylvaticus	5150352190	0.4391	3615095496	0.7019	1073160	7324	131696	677330	0	227258	0	0	2179	313852	388506	21361	4252	216779	41514	2044931	707320	1175850	0	0	58173	76235	0	5010	9008598	0	666	0	1018592	127086
mantella_aurantiaca	3408713182	0.4032	1782214522	0.5228	712716	34242	65512	378619	0	211424	0	0	10891	83794	299855	15796	2606	101249	24099	1076579	279304	699259	0	0	51216	7343	0	5381	6420432	0	782	25988	467786	50815
microcaecilia_unicolor	4685939421	0.4401	3203047370	0.6835	3234083	485858	156137	2344084	0	1899370	0	33895	25230	221054	404141	6644	4696	362247	23345	673703	517002	131743	0	0	1011	11540	922	10109	7997488	0	44910	0	630615	87238
nanorana_parkeri	2053849526	0.4255	1036071253	0.5045	344326	3105	20266	227422	0	124844	0	0	1561	80136	113799	2099	4858	67522	2363	694793	357060	311687	0	0	11856	2536	0	1110	4983699	0	318	2097	266657	36747
oophaga_pumilio	3493380730	0.4209	1416489937	0.4055	592633	4579	89708	320301	0	181721	149	5807	16056	23913	267753	4158	7580	186889	10557	775961	150277	577878	0	0	11108	10203	0	2463	4937792	0	15459	1441	216061	30812
oophaga_sylvatica	5186618070	0.4455	4234035843	0.8163	1486200	1548	162771	470789	0	243137	0	4715	15528	35469	1013863	18680	17536	721570	141806	1182330	396830	702035	0	0	14734	30340	0	8703	6146188	0	370196	31227	371978	41339
pelobates_cultripes	3094940563	0.4066	1776220687	0.5739	898664	23654	80401	582315	0	277477	8633	14785	403	199059	292695	335	1218	137940	103993	661487	325469	316738	0	0	7636	288	0	6414	4733139	0	13740	50603	716952	98111
phrynoglossus_myanhessei	1829122027	0.4107	871612182	0.4765	397297	16623	44256	273505	0	130318	0	0	6915	91639	107169	1287	806	63580	5882	898458	210283	563838	0	0	94879	5404	0	3937	5010560	0	4716	5666	221399	44259
phyllomedusa_bahiana	4741016426	0.4348	3272105411	0.6902	933914	46722	183806	566081	0	263884	0	0	10079	99690	321111	8119	2232	249793	29727	1277873	420563	837720	0	0	4050	3929	0	33814	7629792	0	3400	6596	598755	85401
pipa_carvalhoi	1192124124	0.3816	539621864	0.4527	356291	404	30152	259807	0	189886	0	0	3548	34789	96080	1389	194	48355	4571	278039	149585	109435	0	0	484	3927	0	3822	2801749	0	138	1270	260246	26623
pipa_parva	1370893480	0.377	588398364	0.4292	330889	10243	27245	244431	0	189077	242	0	5252	21638	76215	1145	335	29487	4002	405553	250802	135069	0	0	1405	1110	0	2592	2876026	0	0	1970	301375	35260
platyplectrum_ornatum	1065311793	0.3923	249473790	0.2342	154810	1588	15883	116725	0	70719	0	0	0	28772	36497	146	37	15541	2485	140503	51627	74000	0	0	861	8963	0	1449	1439152	0	9246	530	268994	25411
pleurodeles_waltl	20300798037	0.4595	14415407764	0.7101	4613302	229231	232363	1776268	0	772327	8768	0	256928	501559	2607803	7618	7190	2003034	544672	1663019	285959	20187	0	0	108644	1111073	0	22990	17359660	0	107157	70599	1242104	162770
pseudophryne_corroboree	8872758793	0.4566	6730992292	0.7586	2390814	134337	198452	821317	0	438427	4968	0	3061	166619	1435160	1009	13037	1091718	210683	1749727	1014837	357604	0	0	1244	94693	0	101177	10152528	0	72573	143316	1353528	92888
pyxicephalus_adspersus	1563367516	0.383	494613894	0.3164	288435	996	7587	183702	0	123591	0	0	392	49362	103737	232	445	29470	12374	400141	130567	184031	0	0	49945	9038	0	18206	1928293	0	6478	717	303521	38469
rana_kukunoris	4830730561	0.4441	3444877987	0.7131	1122249	12910	80438	660965	0	238261	2352	0	1443	331974	448374	5906	8009	298639	42817	2251639	752164	1233307	0	0	43608	132111	0	3071	8869422	0	2249	5268	758075	101370
rana_muscosa	10160103425	0.4564	7851784813	0.7728	2314323	33425	134960	954148	0	298161	0	0	3767	496510	1326750	20442	5716	1090278	70611	3717685	1659635	1650139	0	0	197884	162676	0	0	12708232	0	7820	15546	1242555	141033
rana_temporaria	4111445260	0.4415	2817289610	0.6852	738321	14852	60682	446310	0	194931	1657	0	2513	183254	277159	18838	4860	192318	18330	1865074	650934	1075623	0	0	39447	73429	0	9140	7776198	0	9615	0	717091	87943
ranitomeya_imitator	6023662647	0.4437	4634649150	0.7694	1271895	5561	150133	577581	0	370178	0	2685	14895	36827	688753	31135	5689	520032	27021	1923992	433524	1000741	0	0	286137	163931	0	6246	8153390	0	11810	8737	741246	80355
rhinatrema_bivittatum	5319239186	0.444	3563278642	0.6699	2981943	229367	91241	2022817	0	1607668	0	14821	74104	204639	729759	2432	5596	642237	51055	509006	278264	63274	0	0	1029	48406	0	42764	7901172	0	125535	3065	835464	117875
rhinella_marina	2551760146	0.4323	1710129759	0.6702	416822	55261	53975	242707	0	117880	5819	0	11064	52961	118854	1209	521	82321	9961	784686	334607	408832	0	0	4153	4344	0	2055	5536081	0	27545	4440	321679	33262
scaphiopus_couchii	484148731	0.4044	132353446	0.2734	159998	2140	4536	130940	0	108352	0	2085	897	13801	26918	424	0	12928	8150	138791	25466	110418	0	0	2671	0	0	1021	1036669	0	749	821	79760	7638
scaphiopus_holbrookii	710849620	0.4015	224991309	0.3165	252900	3283	11016	216741	0	172699	48	3442	994	27958	32876	566	137	22065	3923	204868	41556	158627	0	0	3648	0	0	2154	1445660	0	2726	3053	112335	11683
spea_bombifrons	987655159	0.4045	390590197	0.3955	212402	14608	5700	162104	0	129861	0	660	113	24936	35690	335	0	25801	4819	318714	105199	199064	0	0	2368	0	0	957	1267473	0	9659	700	292384	28461
spea_hammondii	1155539324	0.409	542132763	0.4692	312614	25738	16136	226058	0	172919	0	670	104	34881	60818	481	0	41443	13771	354539	110626	216107	0	0	13342	0	0	854	1382412	0	30359	1395	324277	30005
spea_multiplicata	1075972709	0.3999	356666519	0.3315	256306	7130	9491	210312	0	166991	0	689	92	30840	38864	458	857	28184	5254	314173	88097	203540	0	0	14907	0	0	1092	1500943	0	4841	3723	299552	33152
staurois_parvus	3982222951	0.4252	2622405056	0.6585	932148	7374	73516	523464	0	300983	0	0	1857	140413	401310	9509	3521	249294	16010	1475261	451445	893542	0	0	108835	2255	0	3447	7633170	0	6937	5024	750998	90935
xenopus_borealis	2747450723	0.3865	979952262	0.3567	472563	5574	76370	325293	0	203483	0	649	1036	42080	141696	1630	429	119422	3224	348250	192080	119216	0	0	1366	1830	0	194	4672383	0	2264	0	391007	34482
xenopus_laevis	2742451793	0.3934	1322661405	0.4823	603353	9580	99729	453178	0	202223	0	0	28250	109600	140595	3146	931	91171	6002	422953	215083	127345	0	0	3262	3690	0	14383	4828374	0	7633	6576	466019	44360
xenopus_tropicalis	1451283599	0.4073	641582429	0.4421	369370	3931	39120	315043	0	225288	0	578	776	44304	50396	1064	384	24834	3172	325447	113379	200228	0	0	871	8955	0	9587	2525688	0	1722	22946	226714	24067

## Sheet: Table S3. Repeats length
Species	Length_bp	GC_level	Bases_masked	%Bases_masked	Retroelements	SINEs:	Penelope	LINEs:	CRE/SLACS	L2/CR1/Rex	R1/LOA/Jockey	R2/R4/NeSL	RTE/Bov-B	L1/CIN4	LTR_elements:	BEL/Pao	Ty1/Copia	Gypsy/DIRS1	Retroviral	DNA_transposons	hobo-Activator	Tc1-IS630-Pogo	En-Spm	MuDR-IS905	PiggyBac	Tourist/Harbinger	Other	Rolling-circles	Unclassified:	Total_interspersed_repeats:	Small_RNA:	Satellites:	Simple_repeats:	Low_complexity:
allobates_femoralis	5324441157	0.4566	3914333492	0.7352	810104405_bp	4742112_bp	75605415_bp	429130943_bp	0_bp	183110993_bp	0_bp	2239370_bp	14856974_bp	152654982_bp	376231350_bp	10606210_bp	6203407_bp	310045068_bp	24417367_bp	631325574_bp	149268289_bp	431136531_bp	0_bp	0_bp	7337802_bp	30707266_bp	0_bp	37768626_bp	2373986575_bp	3815416554_bp	2447960_bp	2180986_bp	51209883_bp	6789465_bp
ambystoma_mexicanum	28206905576	0.4601	18591979418	0.6591	8791720654_bp	214956049_bp	248391148_bp	3510052941_bp	0_bp	1750667734_bp	10924013_bp	0_bp	433296547_bp	1044628206_bp	5066711664_bp	654850_bp	2894764_bp	3215799022_bp	1607013566_bp	1166784348_bp	86562309_bp	2872429_bp	0_bp	0_bp	6024523_bp	788330267_bp	0_bp	350253461_bp	8175460694_bp	18133965696_bp	23450202_bp	3053419_bp	83215911_bp	16634907_bp
bombina_bombina	10019681242	0.3898	6970025785	0.6956	2970628542_bp	25910473_bp	288278134_bp	798619282_bp	0_bp	173570471_bp	0_bp	0_bp	299048_bp	329905283_bp	2146098787_bp	4725712_bp	2173103_bp	1939043512_bp	147489736_bp	476114153_bp	107931727_bp	270730200_bp	0_bp	0_bp	5901374_bp	69909047_bp	0_bp	5909420_bp	3320519532_bp	6767262227_bp	9708506_bp	2483038_bp	163672975_bp	20989619_bp
bombina_variegata	4679106955	0.3758	2701223781	0.5773	849738287_bp	2581500_bp	170635586_bp	468716932_bp	0_bp	69642215_bp	0_bp	1042418_bp	0_bp	226966604_bp	378439855_bp	235478_bp	0_bp	340587046_bp	10993335_bp	135432167_bp	57039005_bp	65132238_bp	0_bp	0_bp	1411525_bp	3901562_bp	0_bp	31402_bp	1653123439_bp	2638293893_bp	716968_bp	1119132_bp	53392174_bp	8112233_bp
bufo_bufo	5044762059	0.4449	3880212644	0.7692	818222828_bp	8377572_bp	101818598_bp	359750857_bp	0_bp	119817402_bp	0_bp	0_bp	1610033_bp	119974141_bp	450094399_bp	19323757_bp	1543407_bp	348638487_bp	32134642_bp	870677310_bp	400329617_bp	425845766_bp	0_bp	0_bp	33059318_bp	4153539_bp	0_bp	1143287_bp	2140688693_bp	3829588831_bp	18585761_bp	4305073_bp	25675298_bp	2762073_bp
bufo_gargarizans	4545465442	0.4437	3359901253	0.7392	658555636_bp	25227254_bp	82021441_bp	298900660_bp	0_bp	93902130_bp	0_bp	0_bp	2064012_bp	110548627_bp	334427722_bp	15838805_bp	1819167_bp	251736526_bp	28973084_bp	802262285_bp	352854100_bp	377278168_bp	0_bp	0_bp	56665418_bp	5431036_bp	996854_bp	150473_bp	1870194961_bp	3331012882_bp	15497902_bp	3733798_bp	20538125_bp	2695585_bp
dendropsophus_ebraccatus	2214937069	0.4397	1309094263	0.591	172900668_bp	1051281_bp	23062239_bp	95103383_bp	0_bp	32850856_bp	0_bp	0_bp	2669721_bp	33212527_bp	76746004_bp	691108_bp	0_bp	61533192_bp	2329706_bp	125790156_bp	18818717_bp	60979694_bp	0_bp	0_bp	35122959_bp	1237151_bp	514482_bp	442261_bp	970994873_bp	1269685697_bp	2621465_bp	896503_bp	32829519_bp	2749007_bp
discoglossus_pictus	3872602052	0.3952	2482328989	0.641	650074184_bp	41551324_bp	41981119_bp	497759004_bp	0_bp	209732094_bp	0_bp	0_bp	89318213_bp	154892947_bp	110763856_bp	0_bp	519815_bp	46324579_bp	30984715_bp	285063243_bp	50220106_bp	212712813_bp	0_bp	0_bp	431414_bp	7264896_bp	0_bp	100155641_bp	1327093171_bp	2262230598_bp	10595623_bp	13047669_bp	92074306_bp	13936424_bp
eleutherodactylus_coqui	2789347782	0.4346	1477293842	0.5296	253847944_bp	5004033_bp	16074836_bp	192968653_bp	0_bp	96303568_bp	0_bp	1968516_bp	10152649_bp	65161101_bp	55875258_bp	798594_bp	0_bp	36256702_bp	10215009_bp	176589976_bp	52673271_bp	111806218_bp	0_bp	0_bp	1482210_bp	1939169_bp	0_bp	5201226_bp	1012991846_bp	1443429766_bp	8155678_bp	0_bp	18900834_bp	1606338_bp
engystomops_pustulosus	2555516698	0.4252	1317674580	0.5156	200486255_bp	8356828_bp	29320471_bp	121180316_bp	0_bp	48774715_bp	0_bp	0_bp	345017_bp	36112102_bp	70949111_bp	1087580_bp	198154_bp	48775290_bp	6738751_bp	200440611_bp	85496667_bp	110789217_bp	0_bp	0_bp	3141151_bp	669634_bp	0_bp	88264_bp	876739212_bp	1277666078_bp	14565034_bp	2137025_bp	21374853_bp	2741877_bp
gastrophryne_carolinensis	4336248441	0.4678	3085897685	0.7117	1054191578_bp	6866879_bp	37433316_bp	236763978_bp	0_bp	88342500_bp	1312153_bp	0_bp	1382800_bp	100906721_bp	810560721_bp	2778791_bp	7334988_bp	784559127_bp	11644773_bp	237163514_bp	92627805_bp	36798174_bp	0_bp	0_bp	4103557_bp	99789138_bp	0_bp	3295742_bp	1735337220_bp	3026692312_bp	11210237_bp	0_bp	40513552_bp	4844280_bp
geotrypetes_seraphini	3779430017	0.4324	2691567902	0.7122	1279858315_bp	41569539_bp	27111219_bp	972263130_bp	0_bp	775702905_bp	63783_bp	1559163_bp	7599717_bp	159069501_bp	266025646_bp	4267123_bp	0_bp	238456362_bp	16791262_bp	291860038_bp	181483258_bp	90832007_bp	0_bp	0_bp	1135301_bp	1243698_bp	0_bp	21468015_bp	1080751370_bp	2652469723_bp	1059368_bp	0_bp	13855530_bp	3243493_bp
glandirana_rugosa	7628398632	0.4417	4770545120	0.6254	1083017452_bp	2168377_bp	86571955_bp	635353524_bp	0_bp	147288893_bp	0_bp	0_bp	4677201_bp	392710435_bp	445495551_bp	5783251_bp	9487496_bp	368354381_bp	25505762_bp	960832143_bp	429854735_bp	468030675_bp	0_bp	0_bp	47077614_bp	9310318_bp	0_bp	1143304_bp	2656384956_bp	4700234551_bp	584040_bp	4613522_bp	52988431_bp	11277014_bp
hyalinobatrachium_fleischmanni	4043031970	0.445	2471133391	0.6112	442176516_bp	3755420_bp	41875783_bp	181907480_bp	0_bp	87819567_bp	0_bp	167199_bp	2207129_bp	48476674_bp	256513616_bp	2147475_bp	4260242_bp	207545520_bp	21707763_bp	464761511_bp	231288079_bp	206353494_bp	0_bp	0_bp	4314141_bp	5395259_bp	0_bp	632861_bp	1526044708_bp	2432982735_bp	7906341_bp	5941297_bp	22474176_bp	2420614_bp
hyla_sarda	4142159359	0.439	2935103941	0.7086	691392606_bp	123174302_bp	78041179_bp	258315619_bp	0_bp	77461302_bp	0_bp	0_bp	0_bp	65786402_bp	309902685_bp	1613503_bp	448288_bp	282915058_bp	7555562_bp	671619460_bp	109773902_bp	542081483_bp	0_bp	0_bp	17467725_bp	664942_bp	0_bp	3423899_bp	1496243686_bp	2859255752_bp	20710231_bp	2572740_bp	47937882_bp	4167126_bp
hymenochirus_boettgeri	3210867089	0.3951	1661859322	0.5176	421396677_bp	4575232_bp	91986317_bp	321021497_bp	0_bp	182802105_bp	0_bp	0_bp	1774986_bp	40559815_bp	95799948_bp	1304843_bp	0_bp	64342611_bp	11226984_bp	66107207_bp	12150827_bp	44683672_bp	0_bp	0_bp	1472184_bp	2033413_bp	0_bp	4856102_bp	1095536459_bp	1583040343_bp	299844_bp	5438880_bp	64397939_bp	3951646_bp
leptobrachium_ailaonicum	3535795546	0.4368	2387284715	0.6752	560905458_bp	5205752_bp	23113422_bp	335555565_bp	0_bp	230756432_bp	0_bp	110809_bp	5161000_bp	76096501_bp	220144141_bp	8593378_bp	3143651_bp	144625872_bp	23042410_bp	344451288_bp	140390171_bp	134816858_bp	0_bp	0_bp	20521957_bp	5744976_bp	0_bp	3916969_bp	1368209484_bp	2273566230_bp	3345365_bp	558319_bp	100091166_bp	5883475_bp
leptobrachium_leishanense	3549060464	0.4374	2487881097	0.701	670161609_bp	5694889_bp	33035641_bp	370381916_bp	0_bp	247421521_bp	0_bp	104409_bp	6200861_bp	83619484_bp	294084804_bp	10100388_bp	3042584_bp	176718506_bp	91359622_bp	367703252_bp	147259442_bp	168016055_bp	0_bp	0_bp	33098788_bp	11340461_bp	0_bp	3338220_bp	1404350807_bp	2442215668_bp	614400_bp	1658852_bp	35558808_bp	4495354_bp
leptodactylus_fallax	2510271426	0.4191	1595304133	0.6355	336433409_bp	1840227_bp	25662493_bp	188829064_bp	0_bp	85078053_bp	0_bp	0_bp	0_bp	67953011_bp	145764118_bp	6758771_bp	3806853_bp	111220690_bp	9502269_bp	349623716_bp	56458792_bp	283141690_bp	0_bp	0_bp	3646805_bp	997860_bp	0_bp	1864536_bp	864089338_bp	1550146463_bp	1966488_bp	657846_bp	38279158_bp	2713063_bp
limnodynastes_dumerilii	2378679715	0.4095	1098194653	0.4617	214662536_bp	1216196_bp	35854289_bp	156781641_bp	0_bp	72290241_bp	0_bp	0_bp	0_bp	47536439_bp	56664699_bp	514290_bp	691348_bp	35179379_bp	5316568_bp	67103005_bp	28421044_bp	24394677_bp	0_bp	0_bp	0_bp	7286287_bp	0_bp	22700848_bp	761932314_bp	1043697855_bp	278914_bp	624645_bp	27229299_bp	3822237_bp
lithobates_catesbeianus	6250353185	0.4314	3901056041	0.6241	807393322_bp	4236638_bp	80405758_bp	503995780_bp	0_bp	137376917_bp	0_bp	549124_bp	775332_bp	277872055_bp	299160904_bp	9210272_bp	5203956_bp	209706877_bp	37785832_bp	921011966_bp	285199196_bp	486380739_bp	0_bp	0_bp	59165077_bp	86922728_bp	0_bp	964230_bp	2121198369_bp	3849603657_bp	0_bp	3647906_bp	39646768_bp	7193480_bp
lithobates_sylvaticus	5150352190	0.4391	3615095496	0.7019	690930232_bp	1760656_bp	71564727_bp	415948053_bp	0_bp	103934540_bp	0_bp	0_bp	771160_bp	237148284_bp	273221523_bp	8423408_bp	2189533_bp	186430579_bp	27727940_bp	884979991_bp	232839675_bp	494114424_bp	0_bp	0_bp	48936761_bp	103721323_bp	0_bp	1322424_bp	1961009951_bp	3536920174_bp	74008_bp	0_bp	64863231_bp	11915659_bp
mantella_aurantiaca	3408713182	0.4032	1782214522	0.5228	288965437_bp	6752951_bp	26891258_bp	160627678_bp	0_bp	67393704_bp	0_bp	0_bp	4522887_bp	53091412_bp	121584808_bp	10043475_bp	2782126_bp	62606631_bp	15608827_bp	287895350_bp	36323281_bp	217353289_bp	0_bp	0_bp	17220430_bp	2515647_bp	0_bp	2449218_bp	1158464223_bp	1735325010_bp	162985_bp	5757854_bp	34418495_bp	4250859_bp
microcaecilia_unicolor	4685939421	0.4401	3203047370	0.6835	1584781789_bp	83968482_bp	49573747_bp	1051396786_bp	0_bp	840183655_bp	0_bp	9080629_bp	6035110_bp	133881742_bp	449416521_bp	3968586_bp	18718200_bp	380881317_bp	39750811_bp	155255801_bp	79560648_bp	62174078_bp	0_bp	0_bp	1638505_bp	6624968_bp	132021_bp	2521055_bp	1431205222_bp	3171242812_bp	5696890_bp	0_bp	23091476_bp	4477891_bp
nanorana_parkeri	2053849526	0.4255	1036071253	0.5045	129782548_bp	875054_bp	7486557_bp	90515370_bp	0_bp	39523303_bp	0_bp	0_bp	388430_bp	42779645_bp	38392124_bp	995642_bp	1930310_bp	25476362_bp	1071133_bp	149559642_bp	63898403_bp	79584661_bp	0_bp	0_bp	2326003_bp	953855_bp	0_bp	498743_bp	739308260_bp	1018650450_bp	34395_bp	714005_bp	13476215_bp	2699625_bp
oophaga_pumilio	3493380730	0.4209	1416489937	0.4055	241552429_bp	1182421_bp	34885573_bp	113133631_bp	0_bp	57367254_bp	57845_bp	2348619_bp	3768957_bp	12032695_bp	127236377_bp	3139460_bp	3524545_bp	102200963_bp	3765024_bp	236975966_bp	57355045_bp	163024075_bp	0_bp	0_bp	4018154_bp	3979102_bp	0_bp	1171706_bp	918174927_bp	1396703322_bp	3377382_bp	355462_bp	13476486_bp	2588000_bp
oophaga_sylvatica	5186618070	0.4455	4234035843	0.8163	1584739539_bp	819627_bp	85203179_bp	315179623_bp	0_bp	173703886_bp	0_bp	2808909_bp	7855695_bp	26473041_bp	1268740289_bp	14068774_bp	10729901_bp	1131661098_bp	79996170_bp	659046831_bp	254751741_bp	353729887_bp	0_bp	0_bp	11776146_bp	21139644_bp	0_bp	2720706_bp	1856282596_bp	4100068966_bp	89245697_bp	8874362_bp	28537239_bp	4588873_bp
pelobates_cultripes	3094940563	0.4066	1776220687	0.5739	566998578_bp	5915063_bp	42028672_bp	303681512_bp	0_bp	150100205_bp	763287_bp	3711798_bp	358266_bp	105948733_bp	257402003_bp	435479_bp	535387_bp	139597588_bp	66767327_bp	187856165_bp	70583342_bp	109952223_bp	0_bp	0_bp	5023789_bp	156835_bp	0_bp	418152_bp	962438605_bp	1717293348_bp	4030534_bp	12209909_bp	37143653_bp	5455197_bp
phrynoglossus_myanhessei	1829122027	0.4107	871612182	0.4765	112232634_bp	1979429_bp	14608804_bp	80708995_bp	0_bp	27554359_bp	0_bp	0_bp	1413029_bp	36990639_bp	29544210_bp	492457_bp	175311_bp	21721330_bp	970051_bp	132962300_bp	22200485_bp	87108490_bp	0_bp	0_bp	18352849_bp	1375476_bp	0_bp	387907_bp	613331585_bp	858526519_bp	447143_bp	1391881_bp	8894921_bp	2410954_bp
phyllomedusa_bahiana	4741016426	0.4348	3272105411	0.6902	669962588_bp	19797466_bp	87763381_bp	374308231_bp	0_bp	166531102_bp	0_bp	0_bp	2101254_bp	108627987_bp	275856891_bp	7364401_bp	2022108_bp	226220865_bp	24387104_bp	621494525_bp	344749915_bp	268582782_bp	0_bp	0_bp	4120949_bp	1513884_bp	0_bp	13123685_bp	1912972774_bp	3204429887_bp	171164_bp	4958695_bp	43174174_bp	6418970_bp
pipa_carvalhoi	1192124124	0.3816	539621864	0.4527	98436147_bp	48955_bp	9425014_bp	71992345_bp	0_bp	47107075_bp	0_bp	0_bp	948557_bp	13917693_bp	26394847_bp	622706_bp	35946_bp	15955947_bp	1334689_bp	42509330_bp	22006201_bp	18247950_bp	0_bp	0_bp	158010_bp	368009_bp	0_bp	1930976_bp	382119837_bp	523065314_bp	13048_bp	108199_bp	13216686_bp	1300689_bp
pipa_parva	1370893480	0.377	588398364	0.4292	91538237_bp	485956_bp	8860070_bp	70672630_bp	0_bp	49076257_bp	92675_bp	0_bp	1852590_bp	10423045_bp	20379651_bp	362843_bp	75913_bp	10814024_bp	881683_bp	61951587_bp	34770459_bp	24426840_bp	0_bp	0_bp	513867_bp	236991_bp	0_bp	782937_bp	417793792_bp	571283616_bp	0_bp	878155_bp	13821789_bp	1631867_bp
platyplectrum_ornatum	1065311793	0.3923	249473790	0.2342	42361849_bp	437201_bp	7409652_bp	31146450_bp	0_bp	12195510_bp	0_bp	0_bp	0_bp	11249792_bp	10778198_bp	50548_bp	17221_bp	6514726_bp	707583_bp	19836330_bp	6355610_bp	10161020_bp	0_bp	0_bp	273830_bp	2224616_bp	0_bp	110317_bp	171055593_bp	233253772_bp	545541_bp	120653_bp	13913964_bp	1529543_bp
pleurodeles_waltl	20300798037	0.4595	14415407764	0.7101	5001213250_bp	51322565_bp	108592379_bp	1253459327_bp	0_bp	534040825_bp	968915_bp	0_bp	200351668_bp	406678180_bp	3696431358_bp	2307723_bp	2115811_bp	2695978948_bp	930289325_bp	2176934443_bp	59582622_bp	29861224_bp	0_bp	0_bp	61017131_bp	1957087128_bp	0_bp	28388097_bp	6986936875_bp	14165084568_bp	33841309_bp	101754237_bp	94055853_bp	11261238_bp
pseudophryne_corroboree	8872758793	0.4566	6730992292	0.7586	3011227301_bp	92017221_bp	123232215_bp	510454666_bp	0_bp	240335139_bp	605738_bp	0_bp	663636_bp	131891802_bp	2408755414_bp	1807628_bp	7949909_bp	2017917821_bp	321334077_bp	1038550830_bp	767854344_bp	131280748_bp	0_bp	0_bp	390122_bp	46085171_bp	0_bp	28470139_bp	2491615719_bp	6541393850_bp	17953789_bp	65701963_bp	73053160_bp	10182377_bp
pyxicephalus_adspersus	1563367516	0.383	494613894	0.3164	105611845_bp	386197_bp	3299560_bp	72956818_bp	0_bp	37413148_bp	0_bp	0_bp	132457_bp	30536438_bp	32268830_bp	167390_bp	319364_bp	10445510_bp	5025707_bp	95844690_bp	28031437_bp	38931152_bp	0_bp	0_bp	12253584_bp	2810581_bp	0_bp	1876904_bp	274794315_bp	476250850_bp	1263176_bp	159379_bp	12849992_bp	2215826_bp
rana_kukunoris	4830730561	0.4441	3444877987	0.7131	757263354_bp	4016922_bp	49991721_bp	408225881_bp	0_bp	115780071_bp	287307_bp	0_bp	497462_bp	229154538_bp	345020551_bp	6033862_bp	4592061_bp	268156782_bp	23763688_bp	762664683_bp	159665400_bp	425420739_bp	0_bp	0_bp	28642880_bp	134754348_bp	0_bp	636974_bp	1861185970_bp	3381114007_bp	1041953_bp	3462619_bp	47494054_bp	11128380_bp
rana_muscosa	10160103425	0.4564	7851784813	0.7728	2389796613_bp	9067469_bp	106516071_bp	600557105_bp	0_bp	120182823_bp	0_bp	0_bp	770653_bp	352303999_bp	1780172039_bp	27659956_bp	4260741_bp	1631361014_bp	56653841_bp	2228369138_bp	1226995475_bp	641224337_bp	0_bp	0_bp	191875458_bp	156961906_bp	0_bp	0_bp	3117737846_bp	7735903597_bp	5548121_bp	2733672_bp	95728059_bp	14603735_bp
rana_temporaria	4111445260	0.4415	2817289610	0.6852	458583195_bp	4279892_bp	37278165_bp	262388082_bp	0_bp	78321596_bp	83121_bp	0_bp	850610_bp	140208729_bp	191915221_bp	6743802_bp	2126355_bp	154115707_bp	10215263_bp	618994324_bp	153130692_bp	375226225_bp	0_bp	0_bp	27036814_bp	58724682_bp	0_bp	2634957_bp	1683178964_bp	2760756483_bp	2445062_bp	0_bp	45407581_bp	8416106_bp
ranitomeya_imitator	6023662647	0.4437	4634649150	0.7694	1350636334_bp	1695981_bp	75105297_bp	426690767_bp	0_bp	295457437_bp	0_bp	1640403_bp	9005957_bp	38842936_bp	922249586_bp	22470256_bp	5451520_bp	835317892_bp	24778846_bp	1076414386_bp	326686394_bp	477292117_bp	0_bp	0_bp	151426509_bp	105549260_bp	0_bp	5178186_bp	2137545597_bp	4564596317_bp	2321056_bp	2870372_bp	53345495_bp	7104752_bp
rhinatrema_bivittatum	5319239186	0.444	3563278642	0.6699	1738934681_bp	30941429_bp	36628181_bp	1030310032_bp	0_bp	841036380_bp	0_bp	5389197_bp	15693660_bp	126123727_bp	677683220_bp	1985561_bp	1583477_bp	625252776_bp	26376792_bp	149503579_bp	85184583_bp	15303087_bp	0_bp	0_bp	354573_bp	14909304_bp	0_bp	9189829_bp	1612689846_bp	3501128106_bp	25867813_bp	615074_bp	32101458_bp	6319112_bp
rhinella_marina	2551760146	0.4323	1710129759	0.6702	242238104_bp	27407511_bp	23488945_bp	132012672_bp	0_bp	72562360_bp	1241761_bp	0_bp	2437668_bp	30812937_bp	82817921_bp	1343350_bp	349597_bp	66282090_bp	7680704_bp	346692569_bp	179902953_bp	139606645_bp	0_bp	0_bp	2432403_bp	1466316_bp	0_bp	343630_bp	1093889929_bp	1682820602_bp	10772286_bp	746564_bp	20689746_bp	2091471_bp
scaphiopus_couchii	484148731	0.4044	132353446	0.2734	20853938_bp	242726_bp	833393_bp	16292777_bp	0_bp	12242063_bp	0_bp	306189_bp	151401_bp	2585958_bp	4318435_bp	57642_bp	0_bp	2574218_bp	952424_bp	16135262_bp	2360582_bp	13396282_bp	0_bp	0_bp	353198_bp	0_bp	0_bp	104553_bp	90248242_bp	127237442_bp	100945_bp	152655_bp	4458459_bp	395092_bp
scaphiopus_holbrookii	710849620	0.4015	224991309	0.3165	42506118_bp	365205_bp	2315314_bp	34370868_bp	0_bp	24585180_bp	14341_bp	421568_bp	246852_bp	6636301_bp	7770045_bp	149390_bp	25325_bp	5418891_bp	813057_bp	28464899_bp	3791831_bp	23982670_bp	0_bp	0_bp	549274_bp	0_bp	0_bp	197084_bp	146269062_bp	217240079_bp	504705_bp	483715_bp	6042501_bp	588265_bp
spea_bombifrons	987655159	0.4045	390590197	0.3955	83905136_bp	5732647_bp	2232486_bp	54566536_bp	0_bp	30288895_bp	0_bp	285441_bp	54839_bp	21308774_bp	23605953_bp	306372_bp	0_bp	17230470_bp	3117381_bp	71096683_bp	24912065_bp	42614422_bp	0_bp	0_bp	692761_bp	0_bp	0_bp	244165_bp	205916372_bp	360918191_bp	4003144_bp	652939_bp	24537388_bp	1647122_bp
spea_hammondii	1155539324	0.409	542132763	0.4692	133668545_bp	7192188_bp	5206779_bp	89281217_bp	0_bp	60909251_bp	0_bp	248933_bp	36501_bp	21329029_bp	37195140_bp	778104_bp	0_bp	26220930_bp	5809798_bp	100625667_bp	38651947_bp	51360967_bp	0_bp	0_bp	5656629_bp	0_bp	0_bp	222174_bp	251804948_bp	486099160_bp	13756440_bp	669420_bp	40388433_bp	1664330_bp
spea_multiplicata	1075972709	0.3999	356666519	0.3315	80918336_bp	1385191_bp	3539983_bp	56955974_bp	0_bp	34633439_bp	0_bp	312392_bp	26627_bp	17573835_bp	22577171_bp	449381_bp	77029_bp	15789816_bp	3069967_bp	51945135_bp	11435410_bp	35113430_bp	0_bp	0_bp	4085612_bp	0_bp	0_bp	318332_bp	205710391_bp	338573862_bp	925974_bp	542732_bp	14675281_bp	1831462_bp
staurois_parvus	3982222951	0.4252	2622405056	0.6585	482341131_bp	1950281_bp	31950024_bp	301837309_bp	0_bp	150161910_bp	0_bp	0_bp	709405_bp	112439706_bp	178553541_bp	8163159_bp	2886841_bp	117672338_bp	15413988_bp	617217937_bp	138220517_bp	416469808_bp	0_bp	0_bp	54761947_bp	694475_bp	0_bp	879291_bp	1444879250_bp	2544438318_bp	1172064_bp	2603638_bp	58951704_bp	14360041_bp
xenopus_borealis	2747450723	0.3865	979952262	0.3567	160352316_bp	859787_bp	22582369_bp	112381670_bp	0_bp	66574678_bp	0_bp	469723_bp	299449_bp	21306260_bp	47110859_bp	1233407_bp	188540_bp	42326941_bp	832830_bp	63812050_bp	35084481_bp	24154021_bp	0_bp	0_bp	575263_bp	478704_bp	0_bp	32211_bp	736614072_bp	960778438_bp	357802_bp	0_bp	17499746_bp	1641867_bp
xenopus_laevis	2742451793	0.3934	1322661405	0.4823	256041945_bp	3383946_bp	31865700_bp	173365405_bp	0_bp	83603552_bp	0_bp	0_bp	3662565_bp	46664587_bp	79292594_bp	2119843_bp	732043_bp	66074357_bp	3238576_bp	91770108_bp	47168524_bp	29661145_bp	0_bp	0_bp	2344370_bp	1373995_bp	0_bp	4717116_bp	937362052_bp	1285174105_bp	2894819_bp	1273368_bp	29148072_bp	2331355_bp
xenopus_tropicalis	1451283599	0.4073	641582429	0.4421	106883525_bp	1050202_bp	10074292_bp	85442808_bp	0_bp	59487393_bp	0_bp	473283_bp	170223_bp	12193458_bp	20390515_bp	1206291_bp	283614_bp	15320253_bp	1392057_bp	75076258_bp	20577938_bp	51120718_bp	0_bp	0_bp	896097_bp	2066235_bp	0_bp	1490647_bp	437303897_bp	619263680_bp	622482_bp	4861192_bp	14350987_bp	1394831_bp

## Sheet: Table S4. Repeats percentage
Species	Length_bp	GC_level	Bases_masked	%Bases_masked	Retroelements	SINEs:	Penelope	LINEs:	CRE/SLACS	L2/CR1/Rex	R1/LOA/Jockey	R2/R4/NeSL	RTE/Bov-B	L1/CIN4	LTR_elements:	BEL/Pao	Ty1/Copia	Gypsy/DIRS1	Retroviral	DNA_transposons	hobo-Activator	Tc1-IS630-Pogo	En-Spm	MuDR-IS905	PiggyBac	Tourist/Harbinger	Other	Rolling-circles	Unclassified:	Total_interspersed_repeats:	Small_RNA:	Satellites:	Simple_repeats:	Low_complexity:	%Bases_masked	Unclassified:
allobates_femoralis	5324441157	0.4566	3914333492	0.7352	15.21_%	0.09_%	1.42_%	8.06_%	0.00_%	3.44_%	0.00_%	0.04_%	0.28_%	2.87_%	7.07_%	0.20_%	0.12_%	5.82_%	0.46_%	11.86_%	2.80_%	8.10_%	0.00_%	0.00_%	0.14_%	0.58_%	0.00_%	0.71_%	44.59_%	71.66_%	0.05_%	0.04_%	0.96_%	0.13_%	0.7352	44.59_%
ambystoma_mexicanum	28206905576	0.4601	18591979418	0.6591	31.17_%	0.76_%	0.88_%	12.44_%	0.00_%	6.21_%	0.04_%	0.00_%	1.54_%	3.70_%	17.96_%	0.00_%	0.01_%	11.40_%	5.70_%	4.14_%	0.31_%	0.01_%	0.00_%	0.00_%	0.02_%	2.79_%	0.00_%	1.24_%	28.98_%	64.29_%	0.08_%	0.01_%	0.30_%	0.06_%	0.6591	28.98_%
bombina_bombina	10019681242	0.3898	6970025785	0.6956	29.65_%	0.26_%	2.88_%	7.97_%	0.00_%	1.73_%	0.00_%	0.00_%	0.00_%	3.29_%	21.42_%	0.05_%	0.02_%	19.35_%	1.47_%	4.75_%	1.08_%	2.70_%	0.00_%	0.00_%	0.06_%	0.70_%	0.00_%	0.06_%	33.14_%	67.54_%	0.10_%	0.02_%	1.63_%	0.21_%	0.6956	33.14_%
bombina_variegata	4679106955	0.3758	2701223781	0.5773	18.16_%	0.06_%	3.65_%	10.02_%	0.00_%	1.49_%	0.00_%	0.02_%	0.00_%	4.85_%	8.09_%	0.01_%	0.00_%	7.28_%	0.23_%	2.89_%	1.22_%	1.39_%	0.00_%	0.00_%	0.03_%	0.08_%	0.00_%	0.00_%	35.33_%	56.38_%	0.02_%	0.02_%	1.14_%	0.17_%	0.5773	35.33_%
bufo_bufo	5044762059	0.4449	3880212644	0.7692	16.22_%	0.17_%	2.02_%	7.13_%	0.00_%	2.38_%	0.00_%	0.00_%	0.03_%	2.38_%	8.92_%	0.38_%	0.03_%	6.91_%	0.64_%	17.26_%	7.94_%	8.44_%	0.00_%	0.00_%	0.66_%	0.08_%	0.00_%	0.02_%	42.43_%	75.91_%	0.37_%	0.09_%	0.51_%	0.05_%	0.7692	42.43_%
bufo_gargarizans	4545465442	0.4437	3359901253	0.7392	14.49_%	0.55_%	1.80_%	6.58_%	0.00_%	2.07_%	0.00_%	0.00_%	0.05_%	2.43_%	7.36_%	0.35_%	0.04_%	5.54_%	0.64_%	17.65_%	7.76_%	8.30_%	0.00_%	0.00_%	1.25_%	0.12_%	0.02_%	0.00_%	41.14_%	73.28_%	0.34_%	0.08_%	0.45_%	0.06_%	0.7392	41.14_%
dendropsophus_ebraccatus	2214937069	0.4397	1309094263	0.591	7.81_%	0.05_%	1.04_%	4.29_%	0.00_%	1.48_%	0.00_%	0.00_%	0.12_%	1.50_%	3.46_%	0.03_%	0.00_%	2.78_%	0.11_%	5.68_%	0.85_%	2.75_%	0.00_%	0.00_%	1.59_%	0.06_%	0.02_%	0.02_%	43.84_%	57.32_%	0.12_%	0.04_%	1.48_%	0.12_%	0.591	43.84_%
discoglossus_pictus	3872602052	0.3952	2482328989	0.641	16.79_%	1.07_%	1.08_%	12.85_%	0.00_%	5.42_%	0.00_%	0.00_%	2.31_%	4.00_%	2.86_%	0.00_%	0.01_%	1.20_%	0.80_%	7.36_%	1.30_%	5.49_%	0.00_%	0.00_%	0.01_%	0.19_%	0.00_%	2.59_%	34.27_%	58.42_%	0.27_%	0.34_%	2.38_%	0.36_%	0.641	34.27_%
eleutherodactylus_coqui	2789347782	0.4346	1477293842	0.5296	9.10_%	0.18_%	0.58_%	6.92_%	0.00_%	3.45_%	0.00_%	0.07_%	0.36_%	2.34_%	2.00_%	0.03_%	0.00_%	1.30_%	0.37_%	6.33_%	1.89_%	4.01_%	0.00_%	0.00_%	0.05_%	0.07_%	0.00_%	0.19_%	36.32_%	51.75_%	0.29_%	0.00_%	0.68_%	0.06_%	0.5296	36.32_%
engystomops_pustulosus	2555516698	0.4252	1317674580	0.5156	7.85_%	0.33_%	1.15_%	4.74_%	0.00_%	1.91_%	0.00_%	0.00_%	0.01_%	1.41_%	2.78_%	0.04_%	0.01_%	1.91_%	0.26_%	7.84_%	3.35_%	4.34_%	0.00_%	0.00_%	0.12_%	0.03_%	0.00_%	0.00_%	34.31_%	50.00_%	0.57_%	0.08_%	0.84_%	0.11_%	0.5156	34.31_%
gastrophryne_carolinensis	4336248441	0.4678	3085897685	0.7117	24.31_%	0.16_%	0.86_%	5.46_%	0.00_%	2.04_%	0.03_%	0.00_%	0.03_%	2.33_%	18.69_%	0.06_%	0.17_%	18.09_%	0.27_%	5.47_%	2.14_%	0.85_%	0.00_%	0.00_%	0.09_%	2.30_%	0.00_%	0.08_%	40.02_%	69.80_%	0.26_%	0.00_%	0.93_%	0.11_%	0.7117	40.02_%
geotrypetes_seraphini	3779430017	0.4324	2691567902	0.7122	33.86_%	1.10_%	0.72_%	25.73_%	0.00_%	20.52_%	0.00_%	0.04_%	0.20_%	4.21_%	7.04_%	0.11_%	0.00_%	6.31_%	0.44_%	7.72_%	4.80_%	2.40_%	0.00_%	0.00_%	0.03_%	0.03_%	0.00_%	0.57_%	28.60_%	70.18_%	0.03_%	0.00_%	0.37_%	0.09_%	0.7122	28.60_%
glandirana_rugosa	7628398632	0.4417	4770545120	0.6254	14.20_%	0.03_%	1.13_%	8.33_%	0.00_%	1.93_%	0.00_%	0.00_%	0.06_%	5.15_%	5.84_%	0.08_%	0.12_%	4.83_%	0.33_%	12.60_%	5.63_%	6.14_%	0.00_%	0.00_%	0.62_%	0.12_%	0.00_%	0.01_%	34.82_%	61.61_%	0.01_%	0.06_%	0.69_%	0.15_%	0.6254	34.82_%
hyalinobatrachium_fleischmanni	4043031970	0.445	2471133391	0.6112	10.94_%	0.09_%	1.04_%	4.50_%	0.00_%	2.17_%	0.00_%	0.00_%	0.05_%	1.20_%	6.34_%	0.05_%	0.11_%	5.13_%	0.54_%	11.50_%	5.72_%	5.10_%	0.00_%	0.00_%	0.11_%	0.13_%	0.00_%	0.02_%	37.75_%	60.18_%	0.20_%	0.15_%	0.56_%	0.06_%	0.6112	37.75_%
hyla_sarda	4142159359	0.439	2935103941	0.7086	16.69_%	2.97_%	1.88_%	6.24_%	0.00_%	1.87_%	0.00_%	0.00_%	0.00_%	1.59_%	7.48_%	0.04_%	0.01_%	6.83_%	0.18_%	16.21_%	2.65_%	13.09_%	0.00_%	0.00_%	0.42_%	0.02_%	0.00_%	0.08_%	36.12_%	69.03_%	0.50_%	0.06_%	1.16_%	0.10_%	0.7086	36.12_%
hymenochirus_boettgeri	3210867089	0.3951	1661859322	0.5176	13.12_%	0.14_%	2.86_%	10.00_%	0.00_%	5.69_%	0.00_%	0.00_%	0.06_%	1.26_%	2.98_%	0.04_%	0.00_%	2.00_%	0.35_%	2.06_%	0.38_%	1.39_%	0.00_%	0.00_%	0.05_%	0.06_%	0.00_%	0.15_%	34.12_%	49.30_%	0.01_%	0.17_%	2.01_%	0.12_%	0.5176	34.12_%
leptobrachium_ailaonicum	3535795546	0.4368	2387284715	0.6752	15.86_%	0.15_%	0.65_%	9.49_%	0.00_%	6.53_%	0.00_%	0.00_%	0.15_%	2.15_%	6.23_%	0.24_%	0.09_%	4.09_%	0.65_%	9.74_%	3.97_%	3.81_%	0.00_%	0.00_%	0.58_%	0.16_%	0.00_%	0.11_%	38.70_%	64.30_%	0.09_%	0.02_%	2.83_%	0.17_%	0.6752	38.70_%
leptobrachium_leishanense	3549060464	0.4374	2487881097	0.701	18.88_%	0.16_%	0.93_%	10.44_%	0.00_%	6.97_%	0.00_%	0.00_%	0.17_%	2.36_%	8.29_%	0.28_%	0.09_%	4.98_%	2.57_%	10.36_%	4.15_%	4.73_%	0.00_%	0.00_%	0.93_%	0.32_%	0.00_%	0.09_%	39.57_%	68.81_%	0.02_%	0.05_%	1.00_%	0.13_%	0.701	39.57_%
leptodactylus_fallax	2510271426	0.4191	1595304133	0.6355	13.40_%	0.07_%	1.02_%	7.52_%	0.00_%	3.39_%	0.00_%	0.00_%	0.00_%	2.71_%	5.81_%	0.27_%	0.15_%	4.43_%	0.38_%	13.93_%	2.25_%	11.28_%	0.00_%	0.00_%	0.15_%	0.04_%	0.00_%	0.07_%	34.42_%	61.75_%	0.08_%	0.03_%	1.52_%	0.11_%	0.6355	34.42_%
limnodynastes_dumerilii	2378679715	0.4095	1098194653	0.4617	9.02_%	0.05_%	1.51_%	6.59_%	0.00_%	3.04_%	0.00_%	0.00_%	0.00_%	2.00_%	2.38_%	0.02_%	0.03_%	1.48_%	0.22_%	2.82_%	1.19_%	1.03_%	0.00_%	0.00_%	0.00_%	0.31_%	0.00_%	0.95_%	32.03_%	43.88_%	0.01_%	0.03_%	1.14_%	0.16_%	0.4617	32.03_%
lithobates_catesbeianus	6250353185	0.4314	3901056041	0.6241	12.92_%	0.07_%	1.29_%	8.06_%	0.00_%	2.20_%	0.00_%	0.01_%	0.01_%	4.45_%	4.79_%	0.15_%	0.08_%	3.36_%	0.60_%	14.74_%	4.56_%	7.78_%	0.00_%	0.00_%	0.95_%	1.39_%	0.00_%	0.02_%	33.94_%	61.59_%	0.00_%	0.06_%	0.63_%	0.12_%	0.6241	33.94_%
lithobates_sylvaticus	5150352190	0.4391	3615095496	0.7019	13.42_%	0.03_%	1.39_%	8.08_%	0.00_%	2.02_%	0.00_%	0.00_%	0.01_%	4.60_%	5.30_%	0.16_%	0.04_%	3.62_%	0.54_%	17.18_%	4.52_%	9.59_%	0.00_%	0.00_%	0.95_%	2.01_%	0.00_%	0.03_%	38.08_%	68.67_%	0.00_%	0.00_%	1.26_%	0.23_%	0.7019	38.08_%
mantella_aurantiaca	3408713182	0.4032	1782214522	0.5228	8.48_%	0.20_%	0.79_%	4.71_%	0.00_%	1.98_%	0.00_%	0.00_%	0.13_%	1.56_%	3.57_%	0.29_%	0.08_%	1.84_%	0.46_%	8.45_%	1.07_%	6.38_%	0.00_%	0.00_%	0.51_%	0.07_%	0.00_%	0.07_%	33.99_%	50.91_%	0.00_%	0.17_%	1.01_%	0.12_%	0.5228	33.99_%
microcaecilia_unicolor	4685939421	0.4401	3203047370	0.6835	33.82_%	1.79_%	1.06_%	22.44_%	0.00_%	17.93_%	0.00_%	0.19_%	0.13_%	2.86_%	9.59_%	0.08_%	0.40_%	8.13_%	0.85_%	3.31_%	1.70_%	1.33_%	0.00_%	0.00_%	0.03_%	0.14_%	0.00_%	0.05_%	30.54_%	67.68_%	0.12_%	0.00_%	0.49_%	0.10_%	0.6835	30.54_%
nanorana_parkeri	2053849526	0.4255	1036071253	0.5045	6.32_%	0.04_%	0.36_%	4.41_%	0.00_%	1.92_%	0.00_%	0.00_%	0.02_%	2.08_%	1.87_%	0.05_%	0.09_%	1.24_%	0.05_%	7.28_%	3.11_%	3.87_%	0.00_%	0.00_%	0.11_%	0.05_%	0.00_%	0.02_%	36.00_%	49.60_%	0.00_%	0.03_%	0.66_%	0.13_%	0.5045	36.00_%
oophaga_pumilio	3493380730	0.4209	1416489937	0.4055	6.91_%	0.03_%	1.00_%	3.24_%	0.00_%	1.64_%	0.00_%	0.07_%	0.11_%	0.34_%	3.64_%	0.09_%	0.10_%	2.93_%	0.11_%	6.78_%	1.64_%	4.67_%	0.00_%	0.00_%	0.12_%	0.11_%	0.00_%	0.03_%	26.28_%	39.98_%	0.10_%	0.01_%	0.39_%	0.07_%	0.4055	26.28_%
oophaga_sylvatica	5186618070	0.4455	4234035843	0.8163	30.55_%	0.02_%	1.64_%	6.08_%	0.00_%	3.35_%	0.00_%	0.05_%	0.15_%	0.51_%	24.46_%	0.27_%	0.21_%	21.82_%	1.54_%	12.71_%	4.91_%	6.82_%	0.00_%	0.00_%	0.23_%	0.41_%	0.00_%	0.05_%	35.79_%	79.05_%	1.72_%	0.17_%	0.55_%	0.09_%	0.8163	35.79_%
pelobates_cultripes	3094940563	0.4066	1776220687	0.5739	18.32_%	0.19_%	1.36_%	9.81_%	0.00_%	4.85_%	0.02_%	0.12_%	0.01_%	3.42_%	8.32_%	0.01_%	0.02_%	4.51_%	2.16_%	6.07_%	2.28_%	3.55_%	0.00_%	0.00_%	0.16_%	0.01_%	0.00_%	0.01_%	31.10_%	55.49_%	0.13_%	0.39_%	1.20_%	0.18_%	0.5739	31.10_%
phrynoglossus_myanhessei	1829122027	0.4107	871612182	0.4765	6.14_%	0.11_%	0.80_%	4.41_%	0.00_%	1.51_%	0.00_%	0.00_%	0.08_%	2.02_%	1.62_%	0.03_%	0.01_%	1.19_%	0.05_%	7.27_%	1.21_%	4.76_%	0.00_%	0.00_%	1.00_%	0.08_%	0.00_%	0.02_%	33.53_%	46.94_%	0.02_%	0.08_%	0.49_%	0.13_%	0.4765	33.53_%
phyllomedusa_bahiana	4741016426	0.4348	3272105411	0.6902	14.13_%	0.42_%	1.85_%	7.90_%	0.00_%	3.51_%	0.00_%	0.00_%	0.04_%	2.29_%	5.82_%	0.16_%	0.04_%	4.77_%	0.51_%	13.11_%	7.27_%	5.67_%	0.00_%	0.00_%	0.09_%	0.03_%	0.00_%	0.28_%	40.35_%	67.59_%	0.00_%	0.10_%	0.91_%	0.14_%	0.6902	40.35_%
pipa_carvalhoi	1192124124	0.3816	539621864	0.4527	8.26_%	0.00_%	0.79_%	6.04_%	0.00_%	3.95_%	0.00_%	0.00_%	0.08_%	1.17_%	2.21_%	0.05_%	0.00_%	1.34_%	0.11_%	3.57_%	1.85_%	1.53_%	0.00_%	0.00_%	0.01_%	0.03_%	0.00_%	0.16_%	32.05_%	43.88_%	0.00_%	0.01_%	1.11_%	0.11_%	0.4527	32.05_%
pipa_parva	1370893480	0.377	588398364	0.4292	6.68_%	0.04_%	0.65_%	5.16_%	0.00_%	3.58_%	0.01_%	0.00_%	0.14_%	0.76_%	1.49_%	0.03_%	0.01_%	0.79_%	0.06_%	4.52_%	2.54_%	1.78_%	0.00_%	0.00_%	0.04_%	0.02_%	0.00_%	0.06_%	30.48_%	41.67_%	0.00_%	0.06_%	1.01_%	0.12_%	0.4292	30.48_%
platyplectrum_ornatum	1065311793	0.3923	249473790	0.2342	3.98_%	0.04_%	0.70_%	2.92_%	0.00_%	1.14_%	0.00_%	0.00_%	0.00_%	1.06_%	1.01_%	0.00_%	0.00_%	0.61_%	0.07_%	1.86_%	0.60_%	0.95_%	0.00_%	0.00_%	0.03_%	0.21_%	0.00_%	0.01_%	16.06_%	21.90_%	0.05_%	0.01_%	1.31_%	0.14_%	0.2342	16.06_%
pleurodeles_waltl	20300798037	0.4595	14415407764	0.7101	24.64_%	0.25_%	0.53_%	6.17_%	0.00_%	2.63_%	0.00_%	0.00_%	0.99_%	2.00_%	18.21_%	0.01_%	0.01_%	13.28_%	4.58_%	10.72_%	0.29_%	0.15_%	0.00_%	0.00_%	0.30_%	9.64_%	0.00_%	0.14_%	34.42_%	69.78_%	0.17_%	0.50_%	0.46_%	0.06_%	0.7101	34.42_%
pseudophryne_corroboree	8872758793	0.4566	6730992292	0.7586	33.94_%	1.04_%	1.39_%	5.75_%	0.00_%	2.71_%	0.01_%	0.00_%	0.01_%	1.49_%	27.15_%	0.02_%	0.09_%	22.74_%	3.62_%	11.70_%	8.65_%	1.48_%	0.00_%	0.00_%	0.00_%	0.52_%	0.00_%	0.32_%	28.08_%	73.72_%	0.20_%	0.74_%	0.82_%	0.11_%	0.7586	28.08_%
pyxicephalus_adspersus	1563367516	0.383	494613894	0.3164	6.76_%	0.02_%	0.21_%	4.67_%	0.00_%	2.39_%	0.00_%	0.00_%	0.01_%	1.95_%	2.06_%	0.01_%	0.02_%	0.67_%	0.32_%	6.13_%	1.79_%	2.49_%	0.00_%	0.00_%	0.78_%	0.18_%	0.00_%	0.12_%	17.58_%	30.46_%	0.08_%	0.01_%	0.82_%	0.14_%	0.3164	17.58_%
rana_kukunoris	4830730561	0.4441	3444877987	0.7131	15.68_%	0.08_%	1.03_%	8.45_%	0.00_%	2.40_%	0.01_%	0.00_%	0.01_%	4.74_%	7.14_%	0.12_%	0.10_%	5.55_%	0.49_%	15.79_%	3.31_%	8.81_%	0.00_%	0.00_%	0.59_%	2.79_%	0.00_%	0.01_%	38.53_%	69.99_%	0.02_%	0.07_%	0.98_%	0.23_%	0.7131	38.53_%
rana_muscosa	10160103425	0.4564	7851784813	0.7728	23.52_%	0.09_%	1.05_%	5.91_%	0.00_%	1.18_%	0.00_%	0.00_%	0.01_%	3.47_%	17.52_%	0.27_%	0.04_%	16.06_%	0.56_%	21.93_%	12.08_%	6.31_%	0.00_%	0.00_%	1.89_%	1.54_%	0.00_%	0.00_%	30.69_%	76.14_%	0.05_%	0.03_%	0.94_%	0.14_%	0.7728	30.69_%
rana_temporaria	4111445260	0.4415	2817289610	0.6852	11.15_%	0.10_%	0.91_%	6.38_%	0.00_%	1.90_%	0.00_%	0.00_%	0.02_%	3.41_%	4.67_%	0.16_%	0.05_%	3.75_%	0.25_%	15.06_%	3.72_%	9.13_%	0.00_%	0.00_%	0.66_%	1.43_%	0.00_%	0.06_%	40.94_%	67.15_%	0.06_%	0.00_%	1.10_%	0.20_%	0.6852	40.94_%
ranitomeya_imitator	6023662647	0.4437	4634649150	0.7694	22.42_%	0.03_%	1.25_%	7.08_%	0.00_%	4.90_%	0.00_%	0.03_%	0.15_%	0.64_%	15.31_%	0.37_%	0.09_%	13.87_%	0.41_%	17.87_%	5.42_%	7.92_%	0.00_%	0.00_%	2.51_%	1.75_%	0.00_%	0.09_%	35.49_%	75.78_%	0.04_%	0.05_%	0.89_%	0.12_%	0.7694	35.49_%
rhinatrema_bivittatum	5319239186	0.444	3563278642	0.6699	32.69_%	0.58_%	0.69_%	19.37_%	0.00_%	15.81_%	0.00_%	0.10_%	0.30_%	2.37_%	12.74_%	0.04_%	0.03_%	11.75_%	0.50_%	2.81_%	1.60_%	0.29_%	0.00_%	0.00_%	0.01_%	0.28_%	0.00_%	0.17_%	30.32_%	65.82_%	0.49_%	0.01_%	0.60_%	0.12_%	0.6699	30.32_%
rhinella_marina	2551760146	0.4323	1710129759	0.6702	9.49_%	1.07_%	0.92_%	5.17_%	0.00_%	2.84_%	0.05_%	0.00_%	0.10_%	1.21_%	3.25_%	0.05_%	0.01_%	2.60_%	0.30_%	13.59_%	7.05_%	5.47_%	0.00_%	0.00_%	0.10_%	0.06_%	0.00_%	0.01_%	42.87_%	65.95_%	0.42_%	0.03_%	0.81_%	0.08_%	0.6702	42.87_%
scaphiopus_couchii	484148731	0.4044	132353446	0.2734	4.31_%	0.05_%	0.17_%	3.37_%	0.00_%	2.53_%	0.00_%	0.06_%	0.03_%	0.53_%	0.89_%	0.01_%	0.00_%	0.53_%	0.20_%	3.33_%	0.49_%	2.77_%	0.00_%	0.00_%	0.07_%	0.00_%	0.00_%	0.02_%	18.64_%	26.28_%	0.02_%	0.03_%	0.92_%	0.08_%	0.2734	18.64_%
scaphiopus_holbrookii	710849620	0.4015	224991309	0.3165	5.98_%	0.05_%	0.33_%	4.84_%	0.00_%	3.46_%	0.00_%	0.06_%	0.03_%	0.93_%	1.09_%	0.02_%	0.00_%	0.76_%	0.11_%	4.00_%	0.53_%	3.37_%	0.00_%	0.00_%	0.08_%	0.00_%	0.00_%	0.03_%	20.58_%	30.56_%	0.07_%	0.07_%	0.85_%	0.08_%	0.3165	20.58_%
spea_bombifrons	987655159	0.4045	390590197	0.3955	8.50_%	0.58_%	0.23_%	5.52_%	0.00_%	3.07_%	0.00_%	0.03_%	0.01_%	2.16_%	2.39_%	0.03_%	0.00_%	1.74_%	0.32_%	7.20_%	2.52_%	4.31_%	0.00_%	0.00_%	0.07_%	0.00_%	0.00_%	0.02_%	20.85_%	36.54_%	0.41_%	0.07_%	2.48_%	0.17_%	0.3955	20.85_%
spea_hammondii	1155539324	0.409	542132763	0.4692	11.57_%	0.62_%	0.45_%	7.73_%	0.00_%	5.27_%	0.00_%	0.02_%	0.00_%	1.85_%	3.22_%	0.07_%	0.00_%	2.27_%	0.50_%	8.71_%	3.34_%	4.44_%	0.00_%	0.00_%	0.49_%	0.00_%	0.00_%	0.02_%	21.79_%	42.07_%	1.19_%	0.06_%	3.50_%	0.14_%	0.4692	21.79_%
spea_multiplicata	1075972709	0.3999	356666519	0.3315	7.52_%	0.13_%	0.33_%	5.29_%	0.00_%	3.22_%	0.00_%	0.03_%	0.00_%	1.63_%	2.10_%	0.04_%	0.01_%	1.47_%	0.29_%	4.83_%	1.06_%	3.26_%	0.00_%	0.00_%	0.38_%	0.00_%	0.00_%	0.03_%	19.12_%	31.47_%	0.09_%	0.05_%	1.36_%	0.17_%	0.3315	19.12_%
staurois_parvus	3982222951	0.4252	2622405056	0.6585	12.11_%	0.05_%	0.80_%	7.58_%	0.00_%	3.77_%	0.00_%	0.00_%	0.02_%	2.82_%	4.48_%	0.20_%	0.07_%	2.95_%	0.39_%	15.50_%	3.47_%	10.46_%	0.00_%	0.00_%	1.38_%	0.02_%	0.00_%	0.02_%	36.28_%	63.89_%	0.03_%	0.07_%	1.48_%	0.36_%	0.6585	36.28_%
xenopus_borealis	2747450723	0.3865	979952262	0.3567	5.84_%	0.03_%	0.82_%	4.09_%	0.00_%	2.42_%	0.00_%	0.02_%	0.01_%	0.78_%	1.71_%	0.04_%	0.01_%	1.54_%	0.03_%	2.32_%	1.28_%	0.88_%	0.00_%	0.00_%	0.02_%	0.02_%	0.00_%	0.00_%	26.81_%	34.97_%	0.01_%	0.00_%	0.64_%	0.06_%	0.3567	26.81_%
xenopus_laevis	2742451793	0.3934	1322661405	0.4823	9.34_%	0.12_%	1.16_%	6.32_%	0.00_%	3.05_%	0.00_%	0.00_%	0.13_%	1.70_%	2.89_%	0.08_%	0.03_%	2.41_%	0.12_%	3.35_%	1.72_%	1.08_%	0.00_%	0.00_%	0.09_%	0.05_%	0.00_%	0.17_%	34.18_%	46.86_%	0.11_%	0.05_%	1.06_%	0.09_%	0.4823	34.18_%
xenopus_tropicalis	1451283599	0.4073	641582429	0.4421	7.36_%	0.07_%	0.69_%	5.89_%	0.00_%	4.10_%	0.00_%	0.03_%	0.01_%	0.84_%	1.40_%	0.08_%	0.02_%	1.06_%	0.10_%	5.17_%	1.42_%	3.52_%	0.00_%	0.00_%	0.06_%	0.14_%	0.00_%	0.10_%	30.13_%	42.67_%	0.04_%	0.33_%	0.99_%	0.10_%	0.4421	30.13_%

## Sheet: Table S10. Genomes underway
taxon_id	scientific_name	order	assembly_span	genome_size	chromosome_number	haploid_number	in_progress
30325	Anaxyrus_boreas	anura	3673432482	5183400000	22	11	CCGP
238106	Anomaloglossus_baeobatrachus	anura	4758521688	4882665000	24	12	VGP
8439	Ascaphus_truei	anura	2904869213	4068479999	46	23	VGP
260370	Bombina_pachypus	anura	7349385373	10317900000	24	12	ENDEMIXIT
30338	Bufotes_viridis	anura	3673432482	4723740000	22	11	ERGA-PIL
342570	Calotriton_arnoldi	caudata	20300781645	27012360000	24	12	CBP
752182	Hyperolius_riggenbachi	anura	4321069447	4630830000	24	12	VGP
238119	Leptodactylus_fuscus	anura	2510271426	2591700000	22	11	VGP
256425	Lissotriton_helveticus	caudata	20300781645	25760520000	24	12	DTOL
8324	Lissotriton_vulgaris	caudata	20300781645	24650490000	24	12	DTOL
45623	Pelophylax_lessonae	anura	5345442611	6288540000	26	13	DTOL
47562	Pseudacris_regilla	anura	4142159359	3726180000	24	12	CCGP
1338023	Pseudophryne_occidentalis	anura	8909184154	8557500000	24	12	ARG
8371	Ranoidea_aurea	anura	3694564007	2787300000	26	13	TSI
143878	Ranoidea_serrata	anura	3694564007	2787300000	26	13	ARG
493789	Rhacophorus_kio	anura	2660000000	4058700000	26	13	CNGB
326985	Rheobatrachus_silus	anura	3673432482	3202950000	24	13	ARG
57571	Salamandra_salamandra	caudata	20300781645	33256890000	24	12	VGP
8323	Triturus_cristatus	caudata	20300781645	24327750000	24	10	DTOL
462321	Zhangixalus_dugritei	anura	3360000000	4058700000	26	13	CNGB

## Sheet: Table S11. Mito genomes
Species	BioProject	Size(Mb)	GC%	Replicons
Alytes obstetricans pertinax	PRJNA13330	0.01749	43.6935	NC_006688.1/AY585337.1
Ambystoma andersoni	PRJNA13724	0.01637	33.3109	NC_006888.1/AY659993.1
Ambystoma barbouri	PRJNA54041	0.016365	34.2071	NC_014568.1/GU078469.1
Ambystoma barbouri unisexual lineage LJJJ	PRJNA54049	0.016367	33.9769	NC_014572.1/GU078472.1
Ambystoma bishopi	PRJNA289794	0.016361	35.5174	NC_027501.1/KP289200.1
Ambystoma californiense	PRJNA13715	0.016374	34.054	NC_006890.1/AY659995.1
Ambystoma dumerilii	PRJNA13725	0.01637	33.2987	NC_006889.1/AY659994.1
Ambystoma laterale	PRJNA13087	0.016367	34.1663	NC_006330.1/AY728218.1
Ambystoma mexicanum	PRJNA10655	0.016369	33.258	NC_005797.1/AJ584639.1
Ambystoma talpoideum	PRJNA487411	0.016358	34.5274	NC_039182.1/MG822788.1
Ambystoma texanum	PRJNA54047	0.016367	33.8486	NC_014571.1/GU078471.1
Ambystoma tigrinum	PRJNA13716	0.016375	33.0626	NC_006887.1/AY659992.1
Amolops granulosus	PRJNA574387	0.017785	43.4186	NC_044901.1/MH922934.1
Amolops loloensis	PRJNA311875	0.018926	42.8247	NC_029250.1/KT750963.1
Amolops mantzorum	PRJNA248854	0.017744	43.6598	NC_024180.1/KJ546429.1
Amolops ricketti	PRJNA244225	0.017772	40.5075	NC_023949.1/KF956111.1
Amolops wuyiensis	PRJNA267442	0.017797	40.2146	NC_025591.1/KM386618.1
Anaxyrus americanus	PRJNA628463	0.017328	37.5923	NC_047224.1/MK855099.1
Andrias davidianus	PRJNA12160	0.016503	35.5087	NC_004926.1/AJ492192.1
Andrias japonicus	PRJNA15778	0.016298	35.4215	NC_007446.1/AB208679.1
Aneides flavipunctatus	PRJNA13100	0.020197	33.2871	NC_006327.1/AY728214.1
Aneides hardii	PRJNA13101	0.022184	35.3047	NC_006338.1/AY728226.1
Anomaloglossus baeobatrachus	PRJNA320586	0.017572	41.2645	NC_030054.1/KU958559.1
Anomaloglossus blanci	PRJNA479127	0.016284	40.985	NC_037857.1/MG264895.1
Anomaloglossus degranvillei	PRJNA479167	0.01709	40.6261	NC_037856.1/MG264892.1
Anomaloglossus dewynteri	PRJNA479128	0.017256	40.809	NC_037855.1/MG264891.1
Anomaloglossus surinamensis	PRJNA479115	0.017148	40.5762	NC_037854.1/MG264890.1
Babina adenopleura	PRJNA177249	0.018982	41.06	NC_018771.1/JX033120.1
Babina holsti	PRJNA228991	0.019113	40.7628	NC_022870.1/AB761264.1
Babina subaspera	PRJNA229007	0.018525	39.8327	NC_022871.1/AB761265.1
Batrachoseps attenuatus	PRJNA13103	0.017559	35.395	NC_006340.1/AY728228.1
Batrachoseps nigriventris	PRJNA300798	0.017403	35.5801	NC_028184.1/KT368149.1
Batrachoseps wrighti	PRJNA13092	0.019789	35.6915	NC_006333.1/AY728221.1
Batrachuperus londongensis	PRJNA16917	0.016379	32.8836	NC_008077.1/DQ333809.1
Batrachuperus pinchonii	PRJNA16919	0.01639	33.1178	NC_008083.1/DQ333815.1
Batrachuperus sp. 2 PZ-2020	PRJNA608380	0.016394	32.7437	NC_045857.1/MN937258.1
Batrachuperus tibetanus	PRJNA16933	0.016379	33.14	NC_008085.1/DQ333817.1
Batrachuperus yenyuanensis	PRJNA36393	0.016394	32.6034	NC_012430.1/DQ333818.1
Bokermannohyla alvarengai	PRJNA422855	0.017325	41.0794	NC_036493.1/KY829114.1
Bolitoglossa n. sp. RLM-2004	PRJNA13105	0.021657	36.2146	NC_006346.1/AY728235.1
Bombina bombina	PRJNA915412	0.017451	42.2898	MT:CM050691.1
Bombina bombina	PRJNA547726	0.017154	42.3516	NC_042501.1/EU115993.1
Bombina fortinuptialis	PRJNA13165	0.017575	40.7226	NC_006402.1/AY458591.1
Bombina lichuanensis	PRJNA208262	0.018554	39.9806	NC_021477.1/JX893183.1
Bombina maxima	PRJNA30661	0.018388	39.6835	NC_011049.1/EU789363.1
Bombina microdeladigitora	PRJNA208261	0.018256	40.3812	NC_021476.1/JX893182.1
Bombina orientalis	PRJNA13328	0.017847	42.2032	NC_006689.1/AY585338.1
Bombina variegata	PRJNA19173	0.018551	42.0624	NC_009258.1/AY971143.1
Boulengerula boulengeri	PRJNA186769	0.015973	35.3534	NC_020136.1/GQ244464.1
Boulengerula taitana	PRJNA186761	0.016587	34.1834	NC_020154.1/AY954504.1
Breviceps adspersus	PRJNA236300	0.028757	39.639	NC_023379.1/AB777216.1
Bufo bufo	PRJNA713386	0.017865	42.698	MT:LR991678.1
Bufo gargarizans	PRJNA769289	0.017277	43.0225	MT:NC_008410.1/
Bufo japonicus	PRJNA20969	0.017757	42.9408	NC_009886.1/AB303363.1
Bufo stejnegeri	PRJNA291891	0.017939	43.1406	NC_027686.1/KR136211.1
Bufo tibetanus	PRJNA184944	0.017405	42.8268	NC_020048.1/JX878885.1
Bufotes pewzowi	PRJNA628297	0.017551	40.8353	NC_047225.1/MK855100.1
Bufotes pseudoraddei	PRJNA609509	0.017189	40.3107	NC_046047.1/MK867845.1
Bufotes sitibundus	PRJNA665883	0.017135	40.7353	NC_050665.1/MT410958.1
Bufotes turanensis	PRJNA823321	0.017225	40.029	NC_062077.1/MN968722.1
Caecilia gracilis	PRJNA239627	0.016209	42.1247	NC_023508.1/KF540147.1
Caecilia tentaculata	PRJNA239605	0.016297	40.2896	NC_023507.1/KF540146.1
Caecilia volcani	PRJNA186774	0.016187	42.1511	NC_020137.1/GQ244466.1
Chalcorana labialis	PRJNA908487	0.016184	38.9088	NC_068686.1/
Chikila fulleri	PRJNA207638	0.016198	34.4734	NC_021369.1/HQ456771.1
Chthonerpeton indistinctum	PRJNA239595	0.017215	38.6581	NC_023509.1/KF540149.1
Cornufer vitianus	PRJNA291884	0.017106	40.2607	NC_027671.1/KM247364.1
Crotaphatrema lamottei	PRJNA182613	0.017103	35.6896	NC_019596.1/JN089398.1
Cynops orientalis	PRJNA927875	0.016293	38.403	NC_069816.1/ON357943.1
Dendropsophus ebraccatus	PRJNA910818	0.019264	39.7425	MT:CM051072.1
Dermophis mexicanus	PRJNA186764	0.016162	31.6236	NC_020138.1/GQ244467.1
Desmognathus fuscus	PRJNA13089	0.016628	30.9959	NC_006339.1/AY728227.1
Desmognathus wrighti	PRJNA13090	0.016578	33.5324	NC_006337.1/AY728225.1
Discoglossus galganoi	PRJNA13329	0.017014	43.6464	NC_006690.1/AY585339.1
Discoglossus pictus	PRJNA912129	0.02025	40.9185	MT:CM050223.1
Dryophytes andersonii	PRJNA845760	0.015424	42.784	NC_063648.1/MW002696.1
Dryophytes femoralis	PRJNA845601	0.015415	40.5514	NC_063649.1/MW002722.1
Dryophytes japonicus	PRJNA28267	0.019519	39.9098	NC_010232.1/AB303949.1
Dryophytes suweonensis	PRJNA359056	0.017448	42.1596	NC_032380.1/KX854020.1
Dryophytes versicolor	PRJNA608320	0.0188	38.4043	NC_045917.1/MH087467.1
Duttaphrynus melanostictus	PRJNA10657	0.017374	42.1492	NC_005794.2/AY458592.1
Echinotriton andersoni	PRJNA163925	0.016268	39.0337	NC_017870.1/AB689008.1
Ensatina eschscholtzii	PRJNA13093	0.022816	32.6306	NC_006328.1/AY728216.1
Eurycea bislineata	PRJNA13096	0.017184	35.8066	NC_006329.1/AY728217.1
Eurycea cirrigera	PRJNA399920	0.016759	36.3984	NC_035494.1/KY752074.1
Fejervarya cancrivora	PRJNA37847	0.017843	43.227	NC_012647.1/EU652694.1
Fejervarya limnocharis	PRJNA12171	0.017717	41.9766	NC_005055.1/AY158705.1
Fejervarya multistriata	PRJNA316272	0.01775	42.1183	NC_029754.1/KR071859.1
Gegeneophis ramaswamii	PRJNA13073	0.015897	33.6856	NC_006301.1/AY456250.1
Geotrypetes seraphini	PRJNA627137	0.016293	32.0813	MT:NC_020155.1/
Glandirana emeljanovi	PRJNA322477	0.017733	41.5891	NC_030211.1/KU641020.1
Glandirana tientaiensis	PRJNA262792	0.017681	42.8765	NC_025226.1/KJ941041.1
Gracixalus yunnanensis	PRJNA815013	0.017735	36.3293	NC_061400.1/MN792661.1
Grandisonia sechellensis	PRJNA239590	0.016094	36.7466	NC_023510.1/KF540152.1
Gymnopis multiplicata	PRJNA186773	0.016134	33.6184	NC_020139.1/GQ244471.1
Gyrinophilus palleucus	PRJNA301273	0.016737	37.7666	NC_028297.1/KP013111.1
Gyrinophilus porphyriticus	PRJNA13097	0.016778	37.5849	NC_006341.1/AY728230.1
Heleophryne regis	PRJNA184951	0.01762	43.2123	NC_019998.1/JF703229.1
Hemidactylium scutatum	PRJNA13108	0.017421	36.5077	NC_006342.1/AY728231.1
Hemisus marmoratus	PRJNA236267	0.020093	40.0538	NC_023380.1/AB777217.1
Herpele squalostoma	PRJNA182621	0.016073	39.7872	NC_019586.1/HQ456774.1
Hoplobatrachus chinensis x Hoplobatrachus rugulosus	PRJNA541704	0.020282	47.2291	NC_042258.1/MG770308.1
Hoplobatrachus rugulosus	PRJNA182615	0.020309	46.9742	NC_019615.1/HM104684.1
Hoplobatrachus tigerinus	PRJNA54065	0.020462	44.5118	NC_014581.1/AP011543.1
Hydromantes brunus	PRJNA13094	0.01722	30.9233	NC_006345.1/AY728234.1
Hyla annectans	PRJNA264648	0.017973	39.3757	NC_025309.1/KM271781.1
Hyla chinensis	PRJNA13171	0.01818	40.0385	NC_006403.1/AY458593.1
Hyla sanchiangensis	PRJNA826046	0.015694	40.2957	NC_062326.1/MZ508281.1
Hyla tsinlingensis	PRJNA276232	0.018295	42.1317	NC_026524.1/KP212702.1
Hyla ussuriensis	PRJNA313632	0.018023	39.9101	NC_029410.1/KT964710.1
Hylarana latouchii	PRJNA754946	0.017007	41.4594	NC_057198.1/MT702387.1
Hyloxalus subpunctatus	PRJNA453243	0.016751	42.4452	NC_037379.1/KY962392.1
Hymenochirus boettgeri	PRJNA67563	0.018007	40.3787	NC_015615.1/HM991331.1
Hynobius amjiensis	PRJNA16923	0.016401	34.6015	NC_008076.1/DQ333808.1
Hynobius arisanensis	PRJNA19231	0.016401	32.8882	NC_009335.1/EF462213.1
Hynobius chinensis	PRJNA16945	0.016408	35.0073	NC_008088.1/DQ333819.1
Hynobius formosanus	PRJNA16927	0.016394	32.884	NC_008084.1/DQ333816.1
Hynobius guabangshanensis	PRJNA43661	0.016408	34.9403	NC_013762.1/GU384690.1
Hynobius kimurae	PRJNA271973	0.016448	32.2106	NC_026032.1/JQ929920.1
Hynobius leechii	PRJNA16915	0.016428	33.9481	NC_008079.1/DQ333811.1
Hynobius maoershanensis	PRJNA241210	0.016412	35.0414	NC_023789.1/KF974475.1
Hynobius nebulosus	PRJNA193880	0.016447	34.1825	NC_020650.1/HM036356.1
Hynobius nigrescens	PRJNA271966	0.016412	34.3529	NC_026033.1/JQ929922.1
Hynobius quelpaertensis	PRJNA28193	0.016407	34.5279	NC_010224.1/EF201847.1
Hynobius unisacculus	PRJNA591511	0.016413	34.5031	NC_045210.1/MN419307.1
Hynobius yangi	PRJNA46017	0.016424	34.2365	NC_013825.1/FJ594965.1
Hynobius yiwuensis	PRJNA193858	0.016494	34.1215	NC_020649.1/HM036354.1
Hyperolius marmoratus	PRJNA236261	0.022595	31.5158	NC_023381.1/AB777218.1
Hypogeophis rostratus	PRJNA186777	0.016151	36.1959	NC_020140.1/GQ244472.1
Ichthyophis bannanicus	PRJNA13166	0.015983	39.323	NC_006404.1/AY458594.1
Ichthyophis bombayensis	PRJNA239603	0.0161	37.4037	NC_023511.1/KF540155.1
Ichthyophis glutinosus	PRJNA13072	0.015986	36.9949	NC_006302.1/AY456251.1
Indotyphlus maharashtraensis	PRJNA239621	0.016167	34.8859	NC_023512.1/KF540157.1
Kalophrynus palmatissimus	PRJNA908634	0.019702	38.1839	NC_068684.1/
Kaloula borealis	PRJNA184945	0.017174	40.8408	NC_020044.1/JQ692869.1
Kaloula pulchra	PRJNA13172	0.016818	40.9383	NC_006405.1/AY458595.1
Kaloula rugifera	PRJNA313611	0.017074	39.9613	NC_029409.1/KT878719.1
Kaloula verrucosa	PRJNA495555	0.017061	39.5815	NC_039411.1/MG962359.1
Lechriodus melanopyga	PRJNA184963	0.019205	41.4944	NC_019999.1/JF703230.1
Leiopelma archeyi	PRJNA60331	0.016593	43.5485	NC_014691.1/HM142901.1
Leiopelma hochstetteri	PRJNA284065	0.017175	40.722	NC_027072.1/KJ792087.1
Leptobrachella oshanensis	PRJNA193863	0.017747	41.376	NC_020610.1/KC460337.1
Leptobrachium boringii	PRJNA253451	0.017085	40.8253	NC_024427.1/KJ630505.1
Leptobrachium leishanense	PRJNA348034	0.017485	39.2108	NC_031411.1/KU760082.1
Leptobrachium liui	PRJNA760120	0.01719	39.3368	NC_057468.1/MW429348.1
Leptodactylus fallax	PRJNA738010	0.018669	42.75	NC_056366.1/MW260634.1
Limnonectes blythii	PRJNA908627	0.016949	39.0407	NC_068685.1/
Limnonectes fujianensis	PRJNA15777	0.018293	42.8743	NC_007440.2/AY974191.2
Limnonectes khasianus	PRJNA908315	0.017212	40.3381	NC_068690.1/
Lithobates catesbeianus	PRJNA285814	0.017681	40.0486	MT:KX686108.1
Lithobates catesbeianus	PRJNA226135	0.018241	40.1842	NC_022696.1/KF049927.1
Lithobates okaloosae	PRJNA301323	0.017504	39.848	NC_028283.1/KP013096.1
Lithobates sylvaticus	PRJNA287411	0.017343	40.7196	NC_027236.1/KP222281.1
Liua shihi	PRJNA16921	0.016376	33.6285	NC_008078.1/DQ333810.1
Liua tsinpaensis	PRJNA16925	0.01638	33.9927	NC_008081.1/DQ333813.1
Luetkenotyphlus brasiliensis	PRJNA239594	0.016271	41.7307	NC_023513.1/KF540158.1
Lyciasalamandra atifi	PRJNA11943	0.01665	38.5946	NC_002756.1/AF154053.1
Mantella baroni	PRJNA504149	0.020945	34.1657	NC_039758.1/MH141597.1
Mantella madagascariensis	PRJNA16410	0.022874	34.69	NC_007888.1/AB212225.1
Megophrys shapingensis	PRJNA177264	0.017631	40.338	NC_018785.1/JX458090.1
Megophrys sp. HW-2022	PRJNA805988	0.017263	40.7635	NC_060625.1/MT683772.1
Melanophryniscus moreirae	PRJNA453285	0.018005	38.4171	NC_037378.1/KY962391.1
Microcaecilia dermatophaga	PRJNA239615	0.016085	38.1038	NC_023514.1/KF540159.1
Microcaecilia sp. PZ-2009	PRJNA186776	0.01618	36.6069	NC_020141.1/GQ244473.1
Microcaecilia unicolor	PRJNA556662	0.016007	36.5215	MT:NC_023515.1/
Microhyla butleri	PRJNA320559	0.016722	41.6099	NC_030049.1/KT972718.1
Microhyla fissipes	PRJNA579653	0.016723	40.0586	NC_045110.1/MN046210.1
Microhyla heymonsi	PRJNA13169	0.016707	38.7921	NC_006406.1/AY458596.1
Microhyla mixtura	PRJNA483583	0.016729	39.1117	NC_038130.1/MF538787.1
Microhyla okinavensis	PRJNA28271	0.016717	39.1697	NC_010233.1/AB303950.1
Microhyla ornata	PRJNA19529	0.01673	39.9163	NC_009422.1/DQ512876.1
Microhyla pulchra	PRJNA256389	0.016744	41.5731	NC_024547.1/KF798195.1
Microhyla taraiensis	PRJNA487437	0.016764	38.6185	NC_039176.1/MF496241.1
Nanorana parkeri	PRJNA344660	0.017837	42.1315	MT:NC_026789.1/
Nanorana pleskei	PRJNA74693	0.01766	42.5085	NC_016119.1/HQ324232.1
Nanorana taihangnica	PRJNA252469	0.017412	42.7866	NC_024272.1/KJ569109.1
Nanorana ventripunctata	PRJNA487386	0.018373	40.9568	NC_039094.1/KY594708.1
Necturus beyeri	PRJNA236281	0.016284	33.6342	NC_023341.1/GQ368658.1
Nidirana okinavana	PRJNA229034	0.019959	39.7615	NC_022872.1/AB761266.1
Notophthalmus perstriatus	PRJNA301328	0.016336	37.5857	NC_028278.1/KP013091.1
Occidozyga martensii	PRJNA60319	0.018321	37.7436	NC_014685.1/GU177877.1
Odorrana exiliversabilis	PRJNA707671	0.017122	43.2076	NC_053712.1/MT934403.1
Odorrana grahami	PRJNA790148	0.017864	44.0943	NC_059861.1/MW551527.1
Odorrana graminea	PRJNA672420	0.018106	42.7096	NC_050884.1/MN417331.1
Odorrana hainanensis	PRJNA390342	0.017986	43.2725	NC_034984.1/KX056491.1
Odorrana hosii	PRJNA908467	0.016035	41.8148	NC_068691.1/
Odorrana ishikawae	PRJNA64945	0.02102	40.7041	NC_015305.1/AB511282.1
Odorrana jingdongensis	PRJNA864444	0.017937	44.0096	NC_065297.1/MT757792.1
Odorrana livida	PRJNA553974	0.016057	43.52	NC_043768.1/KX233865.1
Odorrana margaretae	PRJNA256410	0.017903	44.0038	NC_024603.1/KJ815050.1
Odorrana schmackeri	PRJNA295575	0.018302	42.1593	NC_027827.1/KJ149452.1
Odorrana tormota	PRJNA19531	0.017962	42.1946	NC_009423.1/DQ835616.1
Odorrana wuchuanensis	PRJNA390325	0.018256	44.3361	NC_034983.1/KU680791.1
Oedipina poelzi	PRJNA13095	0.016731	36.7043	NC_006326.1/AY728213.1
Onychodactylus fischeri	PRJNA16943	0.016456	31.6602	NC_008089.1/DQ333820.1
Onychodactylus zhangyapingi	PRJNA281847	0.016537	31.1786	NC_026853.1/KJ627181.1
Onychodactylus zhaoermii	PRJNA281846	0.016533	31.422	NC_026854.1/KJ627182.1
Oreolalax lichuanensis	PRJNA328751	0.017702	39.8317	NC_030627.1/KU096847.1
Oreolalax major	PRJNA328729	0.017431	38.8733	NC_030605.1/KU127230.1
Oreolalax multipunctatus	PRJNA453356	0.017358	38.5125	NC_037382.1/MF966382.1
Oreolalax omeimontis	PRJNA648228	0.017675	38.9533	NC_049862.1/MN803321.1
Oreolalax schmidti	PRJNA737994	0.018481	38.894	NC_056343.1/MT773151.1
Oscaecilia ochrocephala	PRJNA186775	0.016238	41.5199	NC_020142.1/GQ244474.1
Pachyhynobius shangchengensis	PRJNA16931	0.016394	32.9023	NC_008080.1/DQ333812.1
Pachytriton brevipes	PRJNA707777	0.016301	37.9179	NC_053711.1/MT993830.1
Pachytriton feii	PRJNA313666	0.016293	37.7094	NC_029345.1/KT899979.1
Pachytriton granulosus	PRJNA717607	0.016288	38.1324	NC_054199.1/MN073499.1
Paradactylodon mustersi	PRJNA17061	0.016383	34.2367	NC_008090.1/DQ333821.1
Paradactylodon persicus	PRJNA16947	0.016374	34.054	NC_008091.1/DQ333822.1
Paramesotriton aurantius	PRJNA707907	0.016313	39.0977	NC_053903.1/MW056201.1
Paramesotriton caudopunctatus	PRJNA927858	0.016299	37.6526	NC_069813.1/ON357930.1
Paramesotriton chinensis	PRJNA390396	0.016361	38.6407	NC_035008.1/KY609177.1
Paramesotriton deloustali	PRJNA479084	0.016391	38.1002	NC_037713.1/KY744236.1
Paramesotriton fuzhongensis	PRJNA832362	0.016278	39.0097	NC_062887.1/MW544748.1
Paramesotriton guanxiensis	PRJNA927857	0.016412	39.136	NC_069814.1/ON357932.1
Paramesotriton hongkongensis	PRJNA13170	0.016285	39.6193	NC_006407.1/AY458597.1
Paramesotriton labiatus	PRJNA927375	0.016276	39.0452	NC_069815.1/ON357934.1
Paramesotriton longliensis	PRJNA926225	0.0163	39.3374	NC_069654.1/ON357921.1
Paramesotriton maolanensis	PRJNA926157	0.016299	39.3705	NC_069655.1/ON357924.1
Paramesotriton zhijinensis	PRJNA926232	0.016299	39.4748	NC_069656.1/ON357925.1
Pelobates cultripes	PRJNA17015	0.017384	40.7961	NC_008144.1/AJ871086.1
Pelobates fuscus	PRJNA684206	0.016828	40.6525	NC_051953.1/MT410942.1
Pelodytes cf. punctatus II-2011	PRJNA184942	0.018905	35.6255	NC_020000.1/JF703231.1
Pelophylax bedriagae	PRJNA311846	0.017968	41.7687	NC_029200.1/KP260932.1
Pelophylax cf. bedriagae AFL1	PRJNA311798	0.017977	41.4307	NC_029196.1/KP260928.1
Pelophylax cf. bedriagae GM178	PRJNA311796	0.017932	41.5403	NC_029201.1/KP260934.1
Pelophylax cf. bedriagae MPFC1082	PRJNA311797	0.017975	41.3908	NC_029197.1/KP260929.1
Pelophylax cf. terentievi GM87-239	PRJNA311800	0.017987	41.9247	NC_029198.1/KP260930.1
Pelophylax cf. terentievi MPFC1736	PRJNA311799	0.01799	41.5731	NC_029199.1/KP260931.1
Pelophylax cretensis	PRJNA267429	0.017829	41.3764	NC_025575.1/KM677928.1
Pelophylax cypriensis	PRJNA281832	0.018023	40.7757	NC_026893.1/KP814009.1
Pelophylax epeiroticus	PRJNA281861	0.01803	42.2407	NC_026894.1/KP814010.1
Pelophylax kurtmuelleri	PRJNA281858	0.01802	41.5705	NC_026895.1/KP814011.1
Pelophylax nigromaculatus Hiroshima	PRJNA11951	0.017804	43.069	NC_002805.1/AB043889.1
Pelophylax plancyi	PRJNA19177	0.017822	43.3509	NC_009264.1/EF196679.1
Pelophylax shqipericus	PRJNA281897	0.017366	41.9786	NC_026896.1/KP814012.1
Phaeognathus hubrichti	PRJNA13091	0.016294	33.7118	NC_006344.1/AY728233.1
Phrynoderma hexadactylum	PRJNA54071	0.02028	43.0128	NC_014584.1/AP011544.1
Phrynoglossus myanhessei	PRJNA764977	0.018348	37.0395	NC_057992.1/MW405414.1
Phyllobates terribilis	PRJNA453316	0.017702	40.6282	NC_037380.1/KY962393.1
Phyllomedusa bahiana	PRJNA897673	0.016239	38.0196	NC_067554.1/OM460708.1
Pipa carvalhoi	PRJNA67567	0.019534	46.0018	NC_015617.1/HM991332.1
Pipa myersi	PRJNA823256	0.017947	36.7972	NC_061926.1/OL809656.1
Pipa pipa	PRJNA815015	0.018208	44.0081	NC_061389.1/OL809654.1
Pipa snethlageae	PRJNA823255	0.018024	40.4516	NC_061925.1/OL809655.1
Plethodon elongatus	PRJNA13088	0.018767	36.2018	NC_006335.1/AY728223.1
Polypedates braueri	PRJNA550713	0.019904	38.4244	NC_042797.1/MK687567.1
Polypedates impresus	PRJNA826040	0.01972	39.0771	NC_062354.1/MN869008.1
Polypedates leucomystax	PRJNA826022	0.019837	38.9978	NC_062356.1/MN869010.1
Polypedates megacephalus	PRJNA555968	0.019952	39.4096	NC_043955.1/MH936677.1
Polypedates mutus	PRJNA826044	0.020056	39.1205	NC_062355.1/MN869009.1
Potomotyphlus kaupii	PRJNA239624	0.017035	43.1699	NC_023516.1/KF540161.1
Praslinia cooperi	PRJNA239596	0.016192	38.5437	NC_023517.1/KF540162.1
Proteus anguinus	PRJNA236285	0.016584	41.8415	NC_023342.1/GQ368659.1
Pseudhymenochirus merlini	PRJNA67569	0.018029	39.6861	NC_015618.1/HM991333.1
Pseudis tocantins	PRJNA532203	0.015564	43.1573	NC_041426.1/MH571152.1
Pseudohynobius flavomaculatus	PRJNA193912	0.016389	34.0655	NC_020635.1/FJ532059.1
Pseudohynobius jinfo	PRJNA278530	0.016393	34.6428	NC_026698.1/KP281272.1
Pseudohynobius puxiongensis	PRJNA194011	0.016398	36.3215	NC_020634.1/FJ532058.1
Pseudohynobius shuichengensis	PRJNA311872	0.016394	34.4394	NC_021001.1/FJ532060.1
Pseudotriton ruber	PRJNA13098	0.016661	36.1623	NC_006332.1/AY728220.1
Pyxicephalus adspersus	PRJNA563443	0.024317	42.312	NC_044480.1/MK460224.1
Quasipaa boulengeri	PRJNA214393	0.017741	40.522	NC_021937.1/KC686711.1
Quasipaa exilispinosa	PRJNA737965	0.017046	41.3645	NC_056269.1/MT561179.1
Quasipaa spinosa	PRJNA40753	0.018012	40.3398	NC_013270.1/FJ432700.1
Quasipaa yei	PRJNA261167	0.017072	42.0045	NC_024843.1/KJ842105.1
Rana amurensis	PRJNA320619	0.01847	41.4618	NC_030042.1/KU343216.1
Rana cf. chensinensis QYCRCCH_C	PRJNA239628	0.018808	42.8222	NC_023529.1/KF898356.1
Rana chaochiaoensis	PRJNA407181	0.018591	43.3543	NC_035803.1/KU246048.1
Rana coreana	PRJNA900818	0.022262	40.7735	NC_068259.1/ON920705.1
Rana dabieshanensis	PRJNA805824	0.018291	44.4208	NC_060306.1/MW526989.1
Rana draytonii	PRJNA301316	0.017805	43.2013	NC_028296.1/KP013110.1
Rana dybowskii	PRJNA239589	0.018864	43.1192	NC_023528.1/KF898355.1
Rana hanluica	PRJNA815032	0.019395	40.9435	NC_061371.1/MZ680529.1
Rana huanrensis	PRJNA304873	0.019253	42.3934	NC_028521.1/KT588071.1
Rana johnsi	PRJNA775528	0.017873	43.6524	NC_058599.1/MZ571365.1
Rana kukunoris	PRJNA407120	0.018863	42.6072	NC_035804.1/KU246049.1
Rana kunyuensis	PRJNA256422	0.022255	39.4338	NC_024548.1/KF840516.1
Rana longicrus	PRJNA815047	0.017833	44.4569	NC_061370.1/MZ680528.1
Rana omeimontis	PRJNA407180	0.019934	43.5136	NC_035805.1/KU246050.1
Rana temporaria	PRJNA714106	0.022664	40.4651	MT:LR991693.1
Rana temporaria	PRJNA541607	0.016061	43.9138	NC_042226.1/MH536744.1
Rana uenoi	PRJNA737844	0.01737	43.2642	NC_056272.1/MW009067.1
Rana zhenhaiensis	PRJNA926158	0.018006	44.9295	NC_069580.1/OL681880.1
Ranodon sibiricus	PRJNA12039	0.016418	32.0685	NC_004021.1/AJ419960.1
Rhacophorus chenfui	PRJNA832391	0.02052	35.7359	NC_062878.1/MN248535.1
Rhacophorus dennysi	PRJNA289833	0.018052	37.5471	NC_027452.1/KM035412.1
Rhinatrema bivittatum	PRJNA549481	0.016422	42.985	MT:NC_006303.1/
Rhinella marina	PRJNA879680	0.018152	38.7616	NC_066225.1/
Rhinophrynus dorsalis	PRJNA67573	0.017299	43.754	NC_015620.1/HM991334.1
Rhyacotriton variegatus	PRJNA13107	0.021606	31.8708	NC_006331.1/AY728219.1
Salamandrella keyserlingii	PRJNA16929	0.016338	34.8084	NC_008082.1/DQ333814.1
Salamandrella tridactyla	PRJNA198696	0.016342	34.445	NC_021106.1/JX508765.1
Scaphiopus holbrookii	PRJNA453238	0.016881	42.6041	NC_037377.1/KY962390.1
Schistometopum gregorii	PRJNA239622	0.016038	32.1486	NC_023518.1/KF540163.1
Scolecomorphus vittatus	PRJNA13074	0.015973	34.4143	NC_006304.1/AY456253.1
Scutiger ningshanensis	PRJNA348080	0.017265	38.2103	NC_031426.1/KX619450.1
Siphonops annulatus	PRJNA16641	0.016202	35.1562	NC_007911.1/AY954506.1
Siren lacertina	PRJNA435320	0.016545	34.1432	NC_036927.1/KU904488.1
Sooglossus thomasseti	PRJNA184991	0.016407	42.0552	NC_020001.1/JF703233.1
Stereochilus marginatus	PRJNA13106	0.019631	39.6108	NC_006325.1/AY728212.1
Strauchbufo raddei	PRJNA302501	0.017602	41.2453	NC_028424.1/KT223827.1
Sylvirana guentheri	PRJNA259448	0.019053	40.7232	NC_024748.1/KM035413.1
Telmatobius bolivianus	PRJNA184964	0.019295	37.4294	NC_020002.1/JF703234.1
Telmatobius chusmisensis	PRJNA325996	0.019312	38.0955	NC_030333.1/KT949346.1
Thorius n. sp. RLM-2004	PRJNA13104	0.019097	38.9642	NC_006336.1/AY728224.1
Trichobatrachus robustus	PRJNA236301	0.021418	42.5296	NC_023382.1/AB777219.1
Triturus carnifex	PRJNA70017	0.01656	41.4614	NC_015788.1/HQ697272.1
Triturus cristatus	PRJNA70021	0.016564	41.7049	NC_015790.1/HQ697273.1
Triturus dobrogicus	PRJNA70023	0.016425	41.1446	NC_015791.1/HQ697274.1
Triturus karelinii	PRJNA70025	0.016541	41.382	NC_015792.1/HQ697275.1
Triturus macedonicus	PRJNA70029	0.016569	41.6139	NC_015794.1/HQ697278.1
Triturus marmoratus	PRJNA70031	0.016546	40.8377	NC_015795.1/HQ697279.1
Triturus pygmaeus	PRJNA70033	0.016442	40.9196	NC_015796.1/HQ697280.1
Tylototriton broadoridgus	PRJNA900877	0.016265	40.7501	NC_068251.1/OP598114.1
Tylototriton kweichowensis	PRJNA311868	0.016727	40.4316	NC_029231.1/KT373904.1
Tylototriton shanjing	PRJNA289809	0.016661	40.5498	NC_027505.1/KR154461.1
Tylototriton taliangensis	PRJNA287941	0.016265	40.5472	NC_027421.1/KP979646.1
Tylototriton verrucosus	PRJNA164479	0.0171	40.655	NC_017871.1/AB689009.1
Tylototriton wenxianensis	PRJNA289805	0.016265	40.707	NC_027507.1/KR733683.1
Typhlonectes natans	PRJNA11903	0.017005	45.1044	NC_002471.1/AF154051.1
Uraeotyphlus cf. oxyurus MW-212	PRJNA13075	0.016432	37.0862	NC_006305.1/AY456254.1
Uraeotyphlus gansi	PRJNA239625	0.016101	38.7491	NC_023519.1/KF540164.1
Xenopus allofraseri	PRJNA574391	0.017498	38.9987	NC_044874.1/MN259080.1
Xenopus amieti	PRJNA574356	0.016976	38.9314	NC_044876.1/MN259082.1
Xenopus andrei	PRJNA574394	0.017443	39.0816	NC_044878.1/MN259084.1
Xenopus borealis	PRJNA177293	0.017474	37.284	NC_018776.1/JX155859.1
Xenopus boumbaensis	PRJNA574390	0.016807	39.7275	NC_044877.1/MN259083.1
Xenopus calcaratus	PRJNA574382	0.017523	43.2574	NC_044865.1/MN259068.1
Xenopus clivii	PRJNA574370	0.016794	38.4304	NC_044886.1/MN259093.1
Xenopus epitropicalis	PRJNA574401	0.017808	43.3681	NC_044867.1/MN259070.1
Xenopus eysoole	PRJNA574362	0.017397	38.7423	NC_044884.1/MN259090.1
Xenopus fischbergi	PRJNA574381	0.017189	37.4135	NC_044888.1/MN259096.1
Xenopus gilli	PRJNA574400	0.016923	38.4861	NC_044871.1/MN259077.1
Xenopus itombwensis	PRJNA574376	0.016853	39.6547	NC_044879.1/MN259085.1
Xenopus kobeli	PRJNA574361	0.017811	38.4313	NC_044883.1/MN259089.1
Xenopus laevis	PRJNA338693	0.017553	36.9851	MT:NC_001573.1/
Xenopus largeni	PRJNA574388	0.017186	38.4034	NC_044868.1/MN259071.1
Xenopus lenduensis	PRJNA574368	0.017152	39.1908	NC_044880.1/MN259086.1
Xenopus longipes	PRJNA574396	0.017196	38.9567	NC_044885.1/MN259091.1
Xenopus mellotropicalis	PRJNA574383	0.0177	42.7458	NC_044866.1/MN259069.1
Xenopus muelleri	PRJNA574357	0.017478	38.5456	NC_044887.1/MN259095.1
Xenopus parafraseri	PRJNA574392	0.016708	40.1305	NC_044872.1/MN259078.1
Xenopus petersii	PRJNA574389	0.017729	37.9266	NC_044869.1/MN259074.1
Xenopus poweri	PRJNA574380	0.017581	38.0695	NC_044870.1/MN259076.1
Xenopus pygmaeus	PRJNA574395	0.017189	39.3624	NC_044873.1/MN259079.1
Xenopus ruwenzoriensis	PRJNA574366	0.016645	39.4833	NC_044882.1/MN259088.1
Xenopus tropicalis	PRJNA205740	0.01761	42.4986	MT:NC_006839.1/
Xenopus vestitus	PRJNA574367	0.016779	39.3706	NC_044881.1/MN259087.1
Xenopus victorianus	PRJNA177266	0.017716	37.9092	NC_018775.1/JX155858.1
Xenopus wittei	PRJNA574393	0.017715	39.0686	NC_044875.1/MN259081.1
Zhangixalus omeimontis	PRJNA615397	0.019604	36.9976	NC_046387.1/MN427892.1
Zhangixalus schlegelii	PRJNA13983	0.021359	37.9278	NC_007178.1/AB202078.1
